# Supplementary material for: Clinical significance of TP53, BIRC3, ATM and MAPK-ERK genes in chronic lymphocytic leukaemia: data from the randomised UK LRF CLL4 trial
Source: Leukemia. 2020 Feb 3;34(7):1760–74. doi: 10.1038/s41375-020-0723-2 (PMC7326706; doi:10.1038/s41375-020-0723-2)
Supplement: Supplementary file 3 — Supplemental Table S4 [file 41375_2020_723_MOESM3_ESM.xlsx]

## Sheet: Supplemental Table S4
Tumor_Sample_Barcode	amino_acid_change	LOVD (https://databases.lovd.nl/shared/genes/ATM)	Skowronska et al. (2012) ATMmut Classification	Tavtigian et al. (2009) Rare missense ATMmut	SIFT_pred	Polyphen2_HDIV_pred	MutationTaster_pred	cosmic70
4006	p.T1953A	VUS	Variant/Mutation - CLL only	.	T	D	D	ID\x3eCOSM758328,COSM1561121\x3bOCCURENCE\x3e1(large_intestine),1(haematopoietic_and_lymphoid_tissue);
4011	p.R3008C	VUS, likely pathogenic, pathogenic	Acquired Pathogenic	.	D	D	D	ID\x3eCOSM1351056,COSM21642\x3bOCCURENCE\x3e6(haematopoietic_and_lymphoid_tissue),1(large_intestine)
4030	p.D2721N	.	Variant/Mutation - CLL only	.	D	D	D	ID\x3eCOSM200673\x3bOCCURENCE\x3e1(large_intestine);
4039	p.T1953A	VUS	Variant/Mutation - CLL only	.	T	D	D	ID\x3eCOSM758328,COSM1561121\x3bOCCURENCE\x3e1(large_intestine),1(haematopoietic_and_lymphoid_tissue);
4042	p.H2480Y	.	Variant/Mutation - CLL only	.	T	B	D	ID\x3eCOSM758330\x3bOCCURENCE\x3e1(haematopoietic_and_lymphoid_tissue);
4060	p.P2699S	.	Variant/Mutation - CLL only	.	D	D	D	ID\x3eCOSM132865\x3bOCCURENCE\x3e2(haematopoietic_and_lymphoid_tissue);
4065	p.M3011K	.	Variant/Mutation - CLL only	.	T	B	D	ID\x3eCOSM758336\x3bOCCURENCE\x3e1(haematopoietic_and_lymphoid_tissue);
4071	p.V410A	VUS, likely benign	Variant/Mutation - CLL only	Rare Missense	D	B	D	ID\x3eCOSM21825,COSM1350754\x3bOCCURENCE\x3e2(large_intestine),3(haematopoietic_and_lymphoid_tissue);
4083	p.L2890V	.	.	.	D	D	D	ID\x3eCOSM22485\x3bOCCURENCE\x3e5(haematopoietic_and_lymphoid_tissue);
4106	p.D2721N	.	Variant/Mutation - CLL only	.	D	D	D	ID\x3eCOSM200673\x3bOCCURENCE\x3e1(large_intestine);
4120	p.K468fs	VUS, pathogenic, likely pathogenic	Acquired Pathogenic	.	.	.		ID\x3eCOSM1289451,COSM758338\x3bOCCURENCE\x3e1(NS),4(haematopoietic_and_lymphoid_tissue);
4133	p.L1365fs	.	Acquired Pathogenic	.	.	.		.;
4205	p.V410A	VUS, likely benign	Variant/Mutation - CLL only	Rare Missense	D	B	D	ID\x3eCOSM21825,COSM1350754\x3bOCCURENCE\x3e2(large_intestine),3(haematopoietic_and_lymphoid_tissue);
4211	p.V410A	VUS, likely benign	Variant/Mutation - CLL only	Rare Missense	D	B	D	ID\x3eCOSM21825,COSM1350754\x3bOCCURENCE\x3e2(large_intestine),3(haematopoietic_and_lymphoid_tissue);
4257	p.K468fs	VUS, pathogenic, likely pathogenic	Acquired Pathogenic	.	.	.		ID\x3eCOSM1289451,COSM758338\x3bOCCURENCE\x3e1(NS),4(haematopoietic_and_lymphoid_tissue);
4259	p.V2424G	VUS, kConFab: P, pathogenic	.	Rare Missense	D	D	D	ID\x3eCOSM22477\x3bOCCURENCE\x3e1(haematopoietic_and_lymphoid_tissue);
4285	p.A350T	.	Variant/Mutation - CLL only	.	D	D	D	ID\x3eCOSM21634\x3bOCCURENCE\x3e2(haematopoietic_and_lymphoid_tissue);
4289	p.L906fs	.	Germline Pathogenic	.	.	.		.;
4319	p.K468fs	VUS, pathogenic, likely pathogenic	Acquired Pathogenic	.	.	.		ID\x3eCOSM1289451,COSM758338\x3bOCCURENCE\x3e1(NS),4(haematopoietic_and_lymphoid_tissue);
4351	p.L205fs	.	Acquired Pathogenic	.	.	.		.;
4351	p.R2832C	pathogenic, VUS	.	.	D	D	D	ID\x3eCOSM1351027,COSM22488\x3bOCCURENCE\x3e1(NS),1(central_nervous_system),2(haematopoietic_and_lymphoid_tissue),3(large_intestine);
4367	p.G2023R	VUS, likely benign	Variant/Mutation - CLL only	Rare Missense	D	D	D	ID\x3eCOSM24635\x3bOCCURENCE\x3e2(haematopoietic_and_lymphoid_tissue);
4393	p.R3008C	VUS, likely pathogenic, pathogenic	Acquired Pathogenic	.	D	D	D	ID\x3eCOSM1351056,COSM21642\x3bOCCURENCE\x3e6(haematopoietic_and_lymphoid_tissue),1(large_intestine);
4433	p.L2330fs	.	Acquired Pathogenic	.	.	.		ID\x3eCOSM758343\x3bOCCURENCE\x3e1(haematopoietic_and_lymphoid_tissue);
4470	p.V1941L	.	Variant/Mutation - Common to CLL & Controls	Rare Missense	T	D	D	ID\x3eCOSM21922\x3bOCCURENCE\x3e2(haematopoietic_and_lymphoid_tissue);
4490	p.M1V	.	.	.	D	P	D	ID\x3eCOSM1561142,COSM1561143\x3bOCCURENCE\x3e1(large_intestine),1(liver)
4495	p.P2699S	.	Variant/Mutation - CLL only	.	D	D	D	ID\x3eCOSM132865\x3bOCCURENCE\x3e2(haematopoietic_and_lymphoid_tissue);
4495	p.R3008C	VUS, likely pathogenic, pathogenic	Acquired Pathogenic	.	D	D	D	ID\x3eCOSM1351056,COSM21642\x3bOCCURENCE\x3e6(haematopoietic_and_lymphoid_tissue),1(large_intestine);
4510	p.R2832C	pathogenic, VUS	.	.	D	D	D	ID\x3eCOSM1351027,COSM22488\x3bOCCURENCE\x3e1(NS),1(central_nervous_system),2(haematopoietic_and_lymphoid_tissue),3(large_intestine);
4519	p.D1682H	.	.	.	D	D	D	ID\x3eCOSM22473\x3bOCCURENCE\x3e2(haematopoietic_and_lymphoid_tissue);
4524	p.336_340del	.	.	.	.	.		ID\x3eCOSM758326\x3bOCCURENCE\x3e1(haematopoietic_and_lymphoid_tissue);
4524	p.A2524T	.	.	.	T	D	D	ID\x3eCOSM758332\x3bOCCURENCE\x3e1(haematopoietic_and_lymphoid_tissue);
4626	p.R3008C	VUS, likely pathogenic, pathogenic	Acquired Pathogenic	.	D	D	D	ID\x3eCOSM1351056,COSM21642\x3bOCCURENCE\x3e6(haematopoietic_and_lymphoid_tissue),1(large_intestine);
4634	p.H2125fs	VUS	.	.	.	.		ID\x3eCOSM758342\x3bOCCURENCE\x3e1(haematopoietic_and_lymphoid_tissue);
4688	p.R3008H	likely pathogenic	Acquired Pathogenic	.	D	D	D	ID\x3eCOSM21626,COSM1139600\x3bOCCURENCE\x3e2(large_intestine),2(pancreas),1(lung),8(haematopoietic_and_lymphoid_tissue);
4715	p.K468fs	VUS, pathogenic, likely pathogenic	Acquired Pathogenic	.	.	.		ID\x3eCOSM1289451,COSM758338\x3bOCCURENCE\x3e1(NS),4(haematopoietic_and_lymphoid_tissue);
4751	p.K468fs	VUS, pathogenic, likely pathogenic	Acquired Pathogenic	.	.	.		ID\x3eCOSM1289451,COSM758338\x3bOCCURENCE\x3e1(NS),4(haematopoietic_and_lymphoid_tissue);
4755	p.V410A	VUS, likely benign	Variant/Mutation - CLL only	Rare Missense	D	B	D	ID\x3eCOSM21825,COSM1350754\x3bOCCURENCE\x3e2(large_intestine),3(haematopoietic_and_lymphoid_tissue);
4772	p.E2164K	.	.	.	D	D	D	ID\x3eCOSM1474991,COSM22475\x3bOCCURENCE\x3e1(haematopoietic_and_lymphoid_tissue),1(prostate),1(breast);
4775	p.V2424G	.	.	Rare Missense	D	D	D	ID\x3eCOSM22477\x3bOCCURENCE\x3e1(haematopoietic_and_lymphoid_tissue);
