# Supplementary material for: Clinical significance of TP53, BIRC3, ATM and MAPK-ERK genes in chronic lymphocytic leukaemia: data from the randomised UK LRF CLL4 trial
Source: Leukemia. 2020 Feb 3;34(7):1760–74. doi: 10.1038/s41375-020-0723-2 (PMC7326706; doi:10.1038/s41375-020-0723-2)
Supplement: Supplementary file 4 — Supplemental Table S6 [file 41375_2020_723_MOESM4_ESM.xlsx]

## Sheet: Supplemental Table S6
Hugo Gene ID	Fishers Exact Test Partner	P Value	Fishers Exact Odds Ratio	Q>P [P<0.01]	Q>P [P<0.05]
BIRC3	ATM	0.0971	0	FALSE	FALSE
BRAF	ATM	0.7158	0.415277	FALSE	FALSE
DDX3X	ATM	0.5406	1.39706	FALSE	FALSE
EGR2	ATM	0.6124	0	FALSE	FALSE
FBXW7	ATM	1	0	FALSE	FALSE
KRAS	ATM	0.7134	0.431085	FALSE	FALSE
MED12	ATM	0.5753	1.25493	FALSE	FALSE
MYD88	ATM	0.3846	0	FALSE	FALSE
NFKBIE	ATM	0.6353	1.59106	FALSE	FALSE
NOTCH1+3'UTR	ATM	0.8045	0.740735	FALSE	FALSE
NRAS	ATM	1	0	FALSE	FALSE
POT1	ATM	1	0.885903	FALSE	FALSE
RPS15	ATM	1	0	FALSE	FALSE
SAMHD1	ATM	1	0	FALSE	FALSE
SETD2	ATM	0.6075	1.13857	FALSE	FALSE
SF3B1	ATM	0.0009951	3.29213	FALSE	FALSE
TP53	ATM	0.0244	0	FALSE	FALSE
XPO1	ATM	0.0542	2.8426	FALSE	FALSE
BRAF	BIRC3	0.7139	0.428115	FALSE	FALSE
DDX3X	BIRC3	0.158	3.33246	FALSE	FALSE
EGR2	BIRC3	0.2397	2.41103	FALSE	FALSE
FBXW7	BIRC3	0.1847	2.95732	FALSE	FALSE
KRAS	BIRC3	0.2543	0	FALSE	FALSE
MED12	BIRC3	0.1847	2.95732	FALSE	FALSE
MYD88	BIRC3	0.3848	0	FALSE	FALSE
NFKBIE	BIRC3	0.3781	1.64138	FALSE	FALSE
NOTCH1+3'UTR	BIRC3	0.02088	2.62694	FALSE	FALSE
NRAS	BIRC3	0.5304	1.44003	FALSE	FALSE
POT1	BIRC3	0.1542	0	FALSE	FALSE
RPS15	BIRC3	0.0845	5.353	FALSE	FALSE
SAMHD1	BIRC3	1	0	FALSE	FALSE
SETD2	BIRC3	0.212	2.65692	FALSE	FALSE
SF3B1	BIRC3	0.06804	0.370245	FALSE	FALSE
TP53	BIRC3	1	1.00978	FALSE	FALSE
XPO1	BIRC3	0.01288	3.80975	FALSE	FALSE
ATM	BRAF	0.7158	0	FALSE	FALSE
DDX3X	BRAF	1	0	FALSE	FALSE
EGR2	BRAF	0.5579	1.31241	FALSE	FALSE
FBXW7	BRAF	0.1371	3.63448	FALSE	FALSE
KRAS	BRAF	0.08764	2.72408	FALSE	FALSE
MED12	BRAF	0.498	1.58098	FALSE	FALSE
MYD88	BRAF	0.02189	4.63021	FALSE	FALSE
NFKBIE	BRAF	1	0.916986	FALSE	FALSE
NOTCH1+3'UTR	BRAF	1	0.956288	FALSE	FALSE
NRAS	BRAF	0.4652	1.7599	FALSE	FALSE
POT1	BRAF	0.6996	1.12471	FALSE	FALSE
RPS15	BRAF	0.06079	6.57429	FALSE	FALSE
SAMHD1	BRAF	0.3933	2.27064	FALSE	FALSE
SETD2	BRAF	1	0	FALSE	FALSE
SF3B1	BRAF	0.6659	0.769958	FALSE	FALSE
TP53	BRAF	0.03617	2.66217	FALSE	FALSE
XPO1	BRAF	1	0.543628	FALSE	FALSE
ATM	DDX3X	0.5406	0.415277	FALSE	FALSE
BIRC3	DDX3X	0.158	3.33246	FALSE	FALSE
EGR2	DDX3X	1	0	FALSE	FALSE
FBXW7	DDX3X	1	0	FALSE	FALSE
KRAS	DDX3X	1	0	FALSE	FALSE
MED12	DDX3X	1	0	FALSE	FALSE
MYD88	DDX3X	1	0	FALSE	FALSE
NFKBIE	DDX3X	1	0	FALSE	FALSE
NOTCH1+3'UTR	DDX3X	0.03677	4.32928	FALSE	FALSE
NRAS	DDX3X	1	0	FALSE	FALSE
POT1	DDX3X	1	0	FALSE	FALSE
RPS15	DDX3X	0.1329	8.82978	FALSE	FALSE
SAMHD1	DDX3X	0.1505	7.56765	FALSE	FALSE
SETD2	DDX3X	0.2178	4.7965	FALSE	FALSE
SF3B1	DDX3X	0.06766	3.20623	FALSE	FALSE
TP53	DDX3X	1	0.895236	FALSE	FALSE
XPO1	DDX3X	0.4536	1.82644	FALSE	FALSE
ATM	EGR2	0.6124	1.39706	FALSE	FALSE
BIRC3	EGR2	0.2397	2.41103	FALSE	FALSE
BRAF	EGR2	0.5579	1.31241	FALSE	FALSE
FBXW7	EGR2	1	0	FALSE	FALSE
KRAS	EGR2	0.1711	3.07973	FALSE	FALSE
MED12	EGR2	1	0	FALSE	FALSE
MYD88	EGR2	0.4001	2.16187	FALSE	FALSE
NFKBIE	EGR2	0.3834	2.29359	FALSE	FALSE
NOTCH1+3'UTR	EGR2	0.4035	1.90615	FALSE	FALSE
NRAS	EGR2	1	0	FALSE	FALSE
POT1	EGR2	0.5579	1.31241	FALSE	FALSE
RPS15	EGR2	1	0	FALSE	FALSE
SAMHD1	EGR2	1	0	FALSE	FALSE
SETD2	EGR2	1	0	FALSE	FALSE
SF3B1	EGR2	0.04488	0	FALSE	FALSE
TP53	EGR2	0.1635	2.49757	FALSE	FALSE
XPO1	EGR2	1	0	FALSE	FALSE
ATM	FBXW7	1	0	FALSE	FALSE
BIRC3	FBXW7	0.1847	2.95732	FALSE	FALSE
BRAF	FBXW7	0.1371	3.63448	FALSE	FALSE
DDX3X	FBXW7	1	0	FALSE	FALSE
KRAS	FBXW7	0.486	1.64083	FALSE	FALSE
MED12	FBXW7	1	0	FALSE	FALSE
MYD88	FBXW7	1	0	FALSE	FALSE
NFKBIE	FBXW7	1	0	FALSE	FALSE
NOTCH1+3'UTR	FBXW7	0.01039	5.49034	FALSE	FALSE
NRAS	FBXW7	0.2015	5.28242	FALSE	FALSE
POT1	FBXW7	1	0	FALSE	FALSE
RPS15	FBXW7	1	0	FALSE	FALSE
SAMHD1	FBXW7	1	0	FALSE	FALSE
SETD2	FBXW7	1	0	FALSE	FALSE
SF3B1	FBXW7	0.4746	0.307173	FALSE	FALSE
TP53	FBXW7	0.003754	7.24583	FALSE	FALSE
XPO1	FBXW7	0.486	1.64083	FALSE	FALSE
ATM	KRAS	0.7134	0	FALSE	FALSE
BIRC3	KRAS	0.2543	0	FALSE	FALSE
BRAF	KRAS	0.08764	2.72408	FALSE	FALSE
DDX3X	KRAS	1	0	FALSE	FALSE
EGR2	KRAS	0.1711	3.07973	FALSE	FALSE
MED12	KRAS	1	0	FALSE	FALSE
MYD88	KRAS	0.6176	0	FALSE	FALSE
NFKBIE	KRAS	0.2815	2.09773	FALSE	FALSE
NOTCH1+3'UTR	KRAS	0.5788	1.32081	FALSE	FALSE
NRAS	KRAS	0.0161	7.55983	FALSE	FALSE
POT1	KRAS	1	0.543628	FALSE	FALSE
RPS15	KRAS	0.3441	2.7533	FALSE	FALSE
SAMHD1	KRAS	1	0	FALSE	FALSE
SETD2	KRAS	1	0	FALSE	FALSE
SF3B1	KRAS	0.07695	0.344784	FALSE	FALSE
TP53	KRAS	0.5468	1.31372	FALSE	FALSE
XPO1	KRAS	0.07911	2.8391	FALSE	FALSE
ATM	MED12	0.5753	0.431085	FALSE	FALSE
BIRC3	MED12	0.1847	2.95732	FALSE	FALSE
BRAF	MED12	0.498	1.58098	FALSE	FALSE
DDX3X	MED12	1	0	FALSE	FALSE
EGR2	MED12	1	0	FALSE	FALSE
FBXW7	MED12	1	0	FALSE	FALSE
MYD88	MED12	0.3504	2.6035	FALSE	FALSE
NFKBIE	MED12	1	0	FALSE	FALSE
NOTCH1+3'UTR	MED12	0.6547	1.3953	FALSE	FALSE
NRAS	MED12	0.2015	5.28242	FALSE	FALSE
POT1	MED12	0.1371	3.63448	FALSE	FALSE
RPS15	MED12	1	0	FALSE	FALSE
SAMHD1	MED12	1	0	FALSE	FALSE
SETD2	MED12	0.237	4.31092	FALSE	FALSE
SF3B1	MED12	1	0.689558	FALSE	FALSE
TP53	MED12	1	0.80404	FALSE	FALSE
XPO1	MED12	0.486	1.64083	FALSE	FALSE
ATM	MYD88	0.3846	1.25493	FALSE	FALSE
BIRC3	MYD88	0.3848	0	FALSE	FALSE
BRAF	MYD88	0.02189	4.63021	FALSE	FALSE
DDX3X	MYD88	1	0	FALSE	FALSE
EGR2	MYD88	0.4001	2.16187	FALSE	FALSE
FBXW7	MYD88	1	0	FALSE	FALSE
KRAS	MYD88	0.6176	0	FALSE	FALSE
NFKBIE	MYD88	0.5089	1.51155	FALSE	FALSE
NOTCH1+3'UTR	MYD88	0.4946	0.337105	FALSE	FALSE
NRAS	MYD88	1	0	FALSE	FALSE
POT1	MYD88	1	0.864214	FALSE	FALSE
RPS15	MYD88	1	0	FALSE	FALSE
SAMHD1	MYD88	1	0	FALSE	FALSE
SETD2	MYD88	0.3757	2.36267	FALSE	FALSE
SF3B1	MYD88	0.05522	0.167025	FALSE	FALSE
TP53	MYD88	1	0.94793	FALSE	FALSE
XPO1	MYD88	1	0.897007	FALSE	FALSE
ATM	NFKBIE	0.6353	0	FALSE	FALSE
BIRC3	NFKBIE	0.3781	1.64138	FALSE	FALSE
BRAF	NFKBIE	1	0.916986	FALSE	FALSE
DDX3X	NFKBIE	1	0	FALSE	FALSE
EGR2	NFKBIE	0.3834	2.29359	FALSE	FALSE
FBXW7	NFKBIE	1	0	FALSE	FALSE
KRAS	NFKBIE	0.2815	2.09773	FALSE	FALSE
MED12	NFKBIE	1	0	FALSE	FALSE
NOTCH1+3'UTR	NFKBIE	0.02682	3.30608	FALSE	FALSE
NRAS	NFKBIE	1	0	FALSE	FALSE
POT1	NFKBIE	0.08668	3.34968	FALSE	FALSE
RPS15	NFKBIE	1	0	FALSE	FALSE
SAMHD1	NFKBIE	1	0	FALSE	FALSE
SETD2	NFKBIE	0.3597	2.50626	FALSE	FALSE
SF3B1	NFKBIE	0.05138	2.59931	FALSE	FALSE
TP53	NFKBIE	0.4353	1.64802	FALSE	FALSE
XPO1	NFKBIE	0.6153	0	FALSE	FALSE
ATM	NOTCH1+3'UTR	0.8045	0.398567	FALSE	FALSE
BIRC3	NOTCH1+3'UTR	0.02088	2.62694	FALSE	FALSE
BRAF	NOTCH1+3'UTR	1	0.956288	FALSE	FALSE
DDX3X	NOTCH1+3'UTR	0.03677	4.32928	FALSE	FALSE
EGR2	NOTCH1+3'UTR	0.4035	1.90615	FALSE	FALSE
FBXW7	NOTCH1+3'UTR	0.01039	5.49034	FALSE	FALSE
KRAS	NOTCH1+3'UTR	0.5788	1.32081	FALSE	FALSE
MED12	NOTCH1+3'UTR	0.6547	1.3953	FALSE	FALSE
MYD88	NOTCH1+3'UTR	0.4946	0.337105	FALSE	FALSE
NRAS	NOTCH1+3'UTR	1	0.688361	FALSE	FALSE
POT1	NOTCH1+3'UTR	0.5892	1.26498	FALSE	FALSE
RPS15	NOTCH1+3'UTR	0.6008	0	FALSE	FALSE
SAMHD1	NOTCH1+3'UTR	0.6068	0	FALSE	FALSE
SETD2	NOTCH1+3'UTR	0.6758	1.25311	FALSE	FALSE
SF3B1	NOTCH1+3'UTR	0.2922	0.692605	FALSE	FALSE
TP53	NOTCH1+3'UTR	1	0.898709	FALSE	FALSE
XPO1	NOTCH1+3'UTR	0.1012	2.08998	FALSE	FALSE
ATM	NRAS	1	0.740735	FALSE	FALSE
BIRC3	NRAS	0.5304	1.44003	FALSE	FALSE
BRAF	NRAS	0.4652	1.7599	FALSE	FALSE
DDX3X	NRAS	1	0	FALSE	FALSE
EGR2	NRAS	1	0	FALSE	FALSE
FBXW7	NRAS	0.2015	5.28242	FALSE	FALSE
KRAS	NRAS	0.0161	7.55983	FALSE	FALSE
MED12	NRAS	0.2015	5.28242	FALSE	FALSE
MYD88	NRAS	1	0	FALSE	FALSE
NFKBIE	NRAS	1	0	FALSE	FALSE
POT1	NRAS	1	0	FALSE	FALSE
RPS15	NRAS	1	0	FALSE	FALSE
SAMHD1	NRAS	1	0	FALSE	FALSE
SETD2	NRAS	1	0	FALSE	FALSE
SF3B1	NRAS	0.1281	0	FALSE	FALSE
TP53	NRAS	1	0.895236	FALSE	FALSE
XPO1	NRAS	0.1098	4.25502	FALSE	FALSE
ATM	POT1	1	0	FALSE	FALSE
BIRC3	POT1	0.1542	0	FALSE	FALSE
BRAF	POT1	0.6996	1.12471	FALSE	FALSE
DDX3X	POT1	1	0	FALSE	FALSE
EGR2	POT1	0.5579	1.31241	FALSE	FALSE
FBXW7	POT1	1	0	FALSE	FALSE
KRAS	POT1	1	0.543628	FALSE	FALSE
MED12	POT1	0.1371	3.63448	FALSE	FALSE
MYD88	POT1	1	0.864214	FALSE	FALSE
NFKBIE	POT1	0.08668	3.34968	FALSE	FALSE
NOTCH1+3'UTR	POT1	0.5892	1.26498	FALSE	FALSE
RPS15	POT1	1	0	FALSE	FALSE
SAMHD1	POT1	1	0	FALSE	FALSE
SETD2	POT1	0.5289	1.43451	FALSE	FALSE
SF3B1	POT1	0.001607	3.41391	FALSE	FALSE
TP53	POT1	1	0.891252	FALSE	FALSE
XPO1	POT1	1	0.543628	FALSE	FALSE
ATM	RPS15	1	0.885903	FALSE	FALSE
BIRC3	RPS15	0.0845	5.353	FALSE	FALSE
BRAF	RPS15	0.06079	6.57429	FALSE	FALSE
DDX3X	RPS15	0.1329	8.82978	FALSE	FALSE
EGR2	RPS15	1	0	FALSE	FALSE
FBXW7	RPS15	1	0	FALSE	FALSE
KRAS	RPS15	0.3441	2.7533	FALSE	FALSE
MED12	RPS15	1	0	FALSE	FALSE
MYD88	RPS15	1	0	FALSE	FALSE
NFKBIE	RPS15	1	0	FALSE	FALSE
NOTCH1+3'UTR	RPS15	0.6008	0	FALSE	FALSE
NRAS	RPS15	1	0	FALSE	FALSE
SAMHD1	RPS15	1	0	FALSE	FALSE
SETD2	RPS15	1	0	FALSE	FALSE
SF3B1	RPS15	1	0.517266	FALSE	FALSE
TP53	RPS15	0.1747	3.30141	FALSE	FALSE
XPO1	RPS15	1	0	FALSE	FALSE
ATM	SAMHD1	1	0	FALSE	FALSE
BIRC3	SAMHD1	1	0	FALSE	FALSE
BRAF	SAMHD1	0.3933	2.27064	FALSE	FALSE
DDX3X	SAMHD1	0.1505	7.56765	FALSE	FALSE
EGR2	SAMHD1	1	0	FALSE	FALSE
FBXW7	SAMHD1	1	0	FALSE	FALSE
KRAS	SAMHD1	1	0	FALSE	FALSE
MED12	SAMHD1	1	0	FALSE	FALSE
MYD88	SAMHD1	1	0	FALSE	FALSE
NFKBIE	SAMHD1	1	0	FALSE	FALSE
NOTCH1+3'UTR	SAMHD1	0.6068	0	FALSE	FALSE
NRAS	SAMHD1	1	0	FALSE	FALSE
POT1	SAMHD1	1	0	FALSE	FALSE
SETD2	SAMHD1	1	0	FALSE	FALSE
SF3B1	SAMHD1	0.6864	0.442215	FALSE	FALSE
TP53	SAMHD1	0.6072	0	FALSE	FALSE
XPO1	SAMHD1	1	0	FALSE	FALSE
ATM	SETD2	0.6075	0	FALSE	FALSE
BIRC3	SETD2	0.212	2.65692	FALSE	FALSE
BRAF	SETD2	1	0	FALSE	FALSE
DDX3X	SETD2	0.2178	4.7965	FALSE	FALSE
EGR2	SETD2	1	0	FALSE	FALSE
FBXW7	SETD2	1	0	FALSE	FALSE
KRAS	SETD2	1	0	FALSE	FALSE
MED12	SETD2	0.237	4.31092	FALSE	FALSE
MYD88	SETD2	0.3757	2.36267	FALSE	FALSE
NFKBIE	SETD2	0.3597	2.50626	FALSE	FALSE
NOTCH1+3'UTR	SETD2	0.6758	1.25311	FALSE	FALSE
NRAS	SETD2	1	0	FALSE	FALSE
POT1	SETD2	0.5289	1.43451	FALSE	FALSE
RPS15	SETD2	1	0	FALSE	FALSE
SF3B1	SETD2	1	1.04229	FALSE	FALSE
TP53	SETD2	0.3782	0	FALSE	FALSE
XPO1	SETD2	0.5165	1.48883	FALSE	FALSE
ATM	SF3B1	0.0009951	1.13857	FALSE	FALSE
BIRC3	SF3B1	0.06804	0.370245	FALSE	FALSE
BRAF	SF3B1	0.6659	0.769958	FALSE	FALSE
DDX3X	SF3B1	0.06766	3.20623	FALSE	FALSE
EGR2	SF3B1	0.04488	0	FALSE	FALSE
FBXW7	SF3B1	0.4746	0.307173	FALSE	FALSE
KRAS	SF3B1	0.07695	0.344784	FALSE	FALSE
MED12	SF3B1	1	0.689558	FALSE	FALSE
MYD88	SF3B1	0.05522	0.167025	FALSE	FALSE
NFKBIE	SF3B1	0.05138	2.59931	FALSE	FALSE
NOTCH1+3'UTR	SF3B1	0.2922	0.692605	FALSE	FALSE
NRAS	SF3B1	0.1281	0	FALSE	FALSE
POT1	SF3B1	0.001607	3.41391	FALSE	FALSE
RPS15	SF3B1	1	0.517266	FALSE	FALSE
SAMHD1	SF3B1	0.6864	0.442215	FALSE	FALSE
TP53	SF3B1	0.5071	0.759512	FALSE	FALSE
XPO1	SF3B1	0.8239	0.805633	FALSE	FALSE
ATM	TP53	0.0244	0	FALSE	FALSE
BIRC3	TP53	1	1.00978	FALSE	FALSE
BRAF	TP53	0.03617	2.66217	FALSE	FALSE
DDX3X	TP53	1	0.895236	FALSE	FALSE
EGR2	TP53	0.1635	2.49757	FALSE	FALSE
FBXW7	TP53	0.003754	7.24583	FALSE	FALSE
KRAS	TP53	0.5468	1.31372	FALSE	FALSE
MED12	TP53	1	0.80404	FALSE	FALSE
MYD88	TP53	1	0.94793	FALSE	FALSE
NFKBIE	TP53	0.4353	1.64802	FALSE	FALSE
NOTCH1+3'UTR	TP53	1	0.898709	FALSE	FALSE
NRAS	TP53	1	0.895236	FALSE	FALSE
POT1	TP53	1	0.891252	FALSE	FALSE
RPS15	TP53	0.1747	3.30141	FALSE	FALSE
SAMHD1	TP53	0.6072	0	FALSE	FALSE
SETD2	TP53	0.3782	0	FALSE	FALSE
XPO1	TP53	0.7585	0.583333	FALSE	FALSE
ATM	XPO1	0.0542	0	FALSE	FALSE
BIRC3	XPO1	0.01288	3.80975	FALSE	FALSE
BRAF	XPO1	1	0.543628	FALSE	FALSE
DDX3X	XPO1	0.4536	1.82644	FALSE	FALSE
EGR2	XPO1	1	0	FALSE	FALSE
FBXW7	XPO1	0.486	1.64083	FALSE	FALSE
KRAS	XPO1	0.07911	2.8391	FALSE	FALSE
MED12	XPO1	0.486	1.64083	FALSE	FALSE
MYD88	XPO1	1	0.897007	FALSE	FALSE
NFKBIE	XPO1	0.6153	0	FALSE	FALSE
NOTCH1+3'UTR	XPO1	0.1012	2.08998	FALSE	FALSE
NRAS	XPO1	0.1098	4.25502	FALSE	FALSE
POT1	XPO1	1	0.543628	FALSE	FALSE
RPS15	XPO1	1	0	FALSE	FALSE
SAMHD1	XPO1	1	0	FALSE	FALSE
SETD2	XPO1	0.5165	1.48883	FALSE	FALSE
SF3B1	XPO1	0.8239	0.805633	FALSE	FALSE
ATM	IGHV-U	0.1335	0	FALSE	FALSE
BIRC3	IGHV-U	0.1183	2.05038	FALSE	FALSE
BRAF	IGHV-U	0.03103	3.141	FALSE	FALSE
DDX3X	IGHV-U	0.1627	4.88069	FALSE	FALSE
EGR2	IGHV-U	0.2223	2.74052	FALSE	FALSE
FBXW7	IGHV-U	0.7329	0.741842	FALSE	FALSE
KRAS	IGHV-U	0.005456	4.9054	FALSE	FALSE
MED12	IGHV-U	0.3332	2.42695	FALSE	FALSE
MYD88	IGHV-U	0.01485	0.258093	FALSE	FALSE
NFKBIE	IGHV-U	0.5474	1.81653	FALSE	FALSE
NOTCH1+3'UTR	IGHV-U	0.003506	2.62374	FALSE	FALSE
NRAS	IGHV-U	0.1627	4.88069	FALSE	FALSE
POT1	IGHV-U	0.2015	1.95684	FALSE	FALSE
RPS15	IGHV-U	0.04898	Inf	FALSE	FALSE
SAMHD1	IGHV-U	1	1.50057	FALSE	FALSE
SETD2	IGHV-U	0.7329	0.741842	FALSE	FALSE
SF3B1	IGHV-U	0.01406	1.83538	FALSE	FALSE
TP53	IGHV-U	0.3234	1.47878	FALSE	FALSE
XPO1	IGHV-U	0.0001523	15.6078	FALSE	TRUE
ATM	IGHV Homology <97%	0.1031	1.95355	FALSE	FALSE
BIRC3	IGHV Homology <97%	0.3005	0.576122	FALSE	FALSE
BRAF	IGHV Homology <97%	0.1741	0.436571	FALSE	FALSE
DDX3X	IGHV Homology <97%	0.2922	0.293023	FALSE	FALSE
EGR2	IGHV Homology <97%	0.03851	0	FALSE	FALSE
FBXW7	IGHV Homology <97%	0.4457	0.335993	FALSE	FALSE
KRAS	IGHV Homology <97%	0.06766	0.308927	FALSE	FALSE
MED12	IGHV Homology <97%	0.73	0.590255	FALSE	FALSE
MYD88	IGHV Homology <97%	0.002312	4.68656	FALSE	FALSE
NFKBIE	IGHV Homology <97%	0.1205	0.210889	FALSE	FALSE
NOTCH1+3'UTR	IGHV Homology <97%	0.0003097	0.232902	FALSE	TRUE
NRAS	IGHV Homology <97%	0.2922	0.293023	FALSE	FALSE
POT1	IGHV Homology <97%	0.1741	0.436571	FALSE	FALSE
RPS15	IGHV Homology <97%	0.1102	0	FALSE	FALSE
SAMHD1	IGHV Homology <97%	1	0.953448	FALSE	FALSE
SETD2	IGHV Homology <97%	1	1.02275	FALSE	FALSE
SF3B1	IGHV Homology <97%	7.87e-05	0.31496	TRUE	TRUE
TP53	IGHV Homology <97%	0.2196	0.602707	FALSE	FALSE
XPO1	IGHV Homology <97%	0.002487	0.0922369	FALSE	FALSE
ATM	IGHV Homology 97-99%	0.01635	0.436309	FALSE	FALSE
BIRC3	IGHV Homology 97-99%	0.1994	0.370463	FALSE	FALSE
BRAF	IGHV Homology 97-99%	0.7806	0.731505	FALSE	FALSE
DDX3X	IGHV Homology 97-99%	0.3658	0	FALSE	FALSE
EGR2	IGHV Homology 97-99%	1	0.538754	FALSE	FALSE
FBXW7	IGHV Homology 97-99%	0.1117	3.36949	FALSE	FALSE
KRAS	IGHV Homology 97-99%	0.02072	0	FALSE	FALSE
MED12	IGHV Homology 97-99%	0.3728	0	FALSE	FALSE
MYD88	IGHV Homology 97-99%	0.4904	0.330969	FALSE	FALSE
NFKBIE	IGHV Homology 97-99%	1	1.09333	FALSE	FALSE
NOTCH1+3'UTR	IGHV Homology 97-99%	1	0.97859	FALSE	FALSE
NRAS	IGHV Homology 97-99%	1	0.67715	FALSE	FALSE
POT1	IGHV Homology 97-99%	0.2505	1.79369	FALSE	FALSE
RPS15	IGHV Homology 97-99%	0.6019	0	FALSE	FALSE
SAMHD1	IGHV Homology 97-99%	0.2971	2.21389	FALSE	FALSE
SETD2	IGHV Homology 97-99%	0.1909	2.39612	FALSE	FALSE
SF3B1	IGHV Homology 97-99%	<0.0001	4.54314	FALSE	FALSE
TP53	IGHV Homology 97-99%	0.04291	0.242872	FALSE	FALSE
XPO1	IGHV Homology 97-99%	0.3981	0.457908	FALSE	FALSE
ATM	IGHV Homology >99%	0.8519	2.88257	FALSE	FALSE
BIRC3	IGHV Homology >99%	0.03567	2.45928	FALSE	FALSE
BRAF	IGHV Homology >99%	0.09593	2.2675	FALSE	FALSE
DDX3X	IGHV Homology >99%	0.04305	6.93867	FALSE	FALSE
EGR2	IGHV Homology >99%	0.07232	3.90291	FALSE	FALSE
FBXW7	IGHV Homology >99%	1	0.841266	FALSE	FALSE
KRAS	IGHV Homology >99%	0.0003186	6.72802	FALSE	TRUE
MED12	IGHV Homology >99%	0.1178	3.45383	FALSE	FALSE
MYD88	IGHV Homology >99%	0.04606	0.337618	FALSE	FALSE
NFKBIE	IGHV Homology >99%	0.2387	2.58979	FALSE	FALSE
NOTCH1+3'UTR	IGHV Homology >99%	0.0006664	2.82882	FALSE	FALSE
NRAS	IGHV Homology >99%	0.1891	3.00884	FALSE	FALSE
POT1	IGHV Homology >99%	0.6797	1.28392	FALSE	FALSE
RPS15	IGHV Homology >99%	0.01717	Inf	FALSE	FALSE
SAMHD1	IGHV Homology >99%	0.7073	0.628546	FALSE	FALSE
SETD2	IGHV Homology >99%	0.523	0.555345	FALSE	FALSE
SF3B1	IGHV Homology >99%	0.7292	0.913611	FALSE	FALSE
TP53	IGHV Homology >99%	0.03545	2.08999	FALSE	FALSE
XPO1	IGHV Homology >99%	0.0003186	6.72802	FALSE	TRUE
ATM	DP58	0.116	0.892556	FALSE	FALSE
BIRC3	DP58	0.4576	1.83878	FALSE	FALSE
BRAF	DP58	1	0	FALSE	FALSE
DDX3X	DP58	1	0	FALSE	FALSE
EGR2	DP58	1	0	FALSE	FALSE
FBXW7	DP58	1	0	FALSE	FALSE
KRAS	DP58	0.3974	2.24954	FALSE	FALSE
MED12	DP58	1	0	FALSE	FALSE
MYD88	DP58	1	0	FALSE	FALSE
NFKBIE	DP58	0.2127	5.04728	FALSE	FALSE
NOTCH1+3'UTR	DP58	0.3224	2.01909	FALSE	FALSE
NRAS	DP58	1	0	FALSE	FALSE
POT1	DP58	0.3974	2.24954	FALSE	FALSE
RPS15	DP58	1	0	FALSE	FALSE
SAMHD1	DP58	0.1294	9.29819	FALSE	FALSE
SETD2	DP58	1	0	FALSE	FALSE
SF3B1	DP58	0.4058	1.91514	FALSE	FALSE
TP53	DP58	1	0	FALSE	FALSE
XPO1	DP58	0.3974	2.24954	FALSE	FALSE
ATM	V1_02	0.6773	4.2721	FALSE	FALSE
BIRC3	V1_02	0.0668	3.08962	FALSE	FALSE
BRAF	V1_02	0.6297	0	FALSE	FALSE
DDX3X	V1_02	1	0	FALSE	FALSE
EGR2	V1_02	0.4582	1.8014	FALSE	FALSE
FBXW7	V1_02	0.3585	2.58946	FALSE	FALSE
KRAS	V1_02	0.6352	1.58914	FALSE	FALSE
MED12	V1_02	1	0	FALSE	FALSE
MYD88	V1_02	1	0	FALSE	FALSE
NFKBIE	V1_02	1	0	FALSE	FALSE
NOTCH1+3'UTR	V1_02	1	0.939033	FALSE	FALSE
NRAS	V1_02	1	0	FALSE	FALSE
POT1	V1_02	1	0.724725	FALSE	FALSE
RPS15	V1_02	1	0	FALSE	FALSE
SAMHD1	V1_02	1	0	FALSE	FALSE
SETD2	V1_02	1	0	FALSE	FALSE
SF3B1	V1_02	1	0.923206	FALSE	FALSE
TP53	V1_02	0.01909	3.55085	FALSE	FALSE
XPO1	V1_02	0.6352	1.58914	FALSE	FALSE
ATM	V1_18	1	1.24067	FALSE	FALSE
BIRC3	V1_18	0.5702	1.27846	FALSE	FALSE
BRAF	V1_18	0.4884	1.6367	FALSE	FALSE
DDX3X	V1_18	1	0	FALSE	FALSE
EGR2	V1_18	1	0	FALSE	FALSE
FBXW7	V1_18	0.1966	5.56084	FALSE	FALSE
KRAS	V1_18	0.503	1.56459	FALSE	FALSE
MED12	V1_18	1	0	FALSE	FALSE
MYD88	V1_18	0.0637	6.06695	FALSE	FALSE
NFKBIE	V1_18	1	0	FALSE	FALSE
NOTCH1+3'UTR	V1_18	0.01202	5.30516	FALSE	FALSE
NRAS	V1_18	1	0	FALSE	FALSE
POT1	V1_18	0.503	1.56459	FALSE	FALSE
RPS15	V1_18	1	0	FALSE	FALSE
SAMHD1	V1_18	1	0	FALSE	FALSE
SETD2	V1_18	1	0	FALSE	FALSE
SF3B1	V1_18	1	0.694735	FALSE	FALSE
TP53	V1_18	0.6144	0	FALSE	FALSE
XPO1	V1_18	1	0	FALSE	FALSE
ATM	V1_69	0.6047	0	FALSE	FALSE
BIRC3	V1_69	0.0648	0.174484	FALSE	FALSE
BRAF	V1_69	0.7771	1.08979	FALSE	FALSE
DDX3X	V1_69	0.6357	1.56484	FALSE	FALSE
EGR2	V1_69	0.2267	0	FALSE	FALSE
FBXW7	V1_69	0.6161	0	FALSE	FALSE
KRAS	V1_69	0.2521	1.78286	FALSE	FALSE
MED12	V1_69	0.6586	1.36579	FALSE	FALSE
MYD88	V1_69	1	0.767737	FALSE	FALSE
NFKBIE	V1_69	1	1.08689	FALSE	FALSE
NOTCH1+3'UTR	V1_69	0.0791	1.87583	FALSE	FALSE
NRAS	V1_69	1	0.673189	FALSE	FALSE
POT1	V1_69	0.2521	1.78286	FALSE	FALSE
RPS15	V1_69	0.2992	2.20105	FALSE	FALSE
SAMHD1	V1_69	0.6021	0	FALSE	FALSE
SETD2	V1_69	1	0.673189	FALSE	FALSE
SF3B1	V1_69	0.7512	0.863368	FALSE	FALSE
TP53	V1_69	1	0.86702	FALSE	FALSE
XPO1	V1_69	0.08809	2.2391	FALSE	FALSE
ATM	V2_05	1	1.3314	FALSE	FALSE
BIRC3	V2_05	1	0	FALSE	FALSE
BRAF	V2_05	0.3847	2.35323	FALSE	FALSE
DDX3X	V2_05	1	0	FALSE	FALSE
EGR2	V2_05	1	0	FALSE	FALSE
FBXW7	V2_05	1	0	FALSE	FALSE
KRAS	V2_05	0.3974	2.24954	FALSE	FALSE
MED12	V2_05	0.1803	6.1877	FALSE	FALSE
MYD88	V2_05	1	0	FALSE	FALSE
NFKBIE	V2_05	1	0	FALSE	FALSE
NOTCH1+3'UTR	V2_05	0.6085	0	FALSE	FALSE
NRAS	V2_05	1	0	FALSE	FALSE
POT1	V2_05	1	0	FALSE	FALSE
RPS15	V2_05	1	0	FALSE	FALSE
SAMHD1	V2_05	1	0	FALSE	FALSE
SETD2	V2_05	1	0	FALSE	FALSE
SF3B1	V2_05	1	1.05142	FALSE	FALSE
TP53	V2_05	0.5902	1.22723	FALSE	FALSE
XPO1	V2_05	1	0	FALSE	FALSE
ATM	V3_07	0.6118	0	FALSE	FALSE
BIRC3	V3_07	0.6024	1.15943	FALSE	FALSE
BRAF	V3_07	0.5191	1.48446	FALSE	FALSE
DDX3X	V3_07	1	0	FALSE	FALSE
EGR2	V3_07	0.03717	8.54783	FALSE	FALSE
FBXW7	V3_07	1	0	FALSE	FALSE
KRAS	V3_07	1	0	FALSE	FALSE
MED12	V3_07	0.2589	3.91485	FALSE	FALSE
MYD88	V3_07	0.3831	2.3202	FALSE	FALSE
NFKBIE	V3_07	1	0	FALSE	FALSE
NOTCH1+3'UTR	V3_07	0.2294	0	FALSE	FALSE
NRAS	V3_07	0.2361	4.41085	FALSE	FALSE
POT1	V3_07	0.534	1.41904	FALSE	FALSE
RPS15	V3_07	1	0	FALSE	FALSE
SAMHD1	V3_07	1	0	FALSE	FALSE
SETD2	V3_07	0.02514	11.003	FALSE	FALSE
SF3B1	V3_07	0.3081	0.279815	FALSE	FALSE
TP53	V3_07	0.02765	4.58683	FALSE	FALSE
XPO1	V3_07	1	0	FALSE	FALSE
ATM	V3_09	0.5476	0	FALSE	FALSE
BIRC3	V3_09	0.1608	3.31468	FALSE	FALSE
BRAF	V3_09	0.4559	1.82258	FALSE	FALSE
DDX3X	V3_09	0.2006	5.40804	FALSE	FALSE
EGR2	V3_09	0.2399	4.31384	FALSE	FALSE
FBXW7	V3_09	1	0	FALSE	FALSE
KRAS	V3_09	1	0	FALSE	FALSE
MED12	V3_09	1	0	FALSE	FALSE
MYD88	V3_09	0.3307	2.84759	FALSE	FALSE
NFKBIE	V3_09	0.2589	3.91485	FALSE	FALSE
NOTCH1+3'UTR	V3_09	0.6415	1.50704	FALSE	FALSE
NRAS	V3_09	1	0	FALSE	FALSE
POT1	V3_09	1	0	FALSE	FALSE
RPS15	V3_09	1	0	FALSE	FALSE
SAMHD1	V3_09	1	0	FALSE	FALSE
SETD2	V3_09	1	0	FALSE	FALSE
SF3B1	V3_09	0.4627	0.344182	FALSE	FALSE
TP53	V3_09	1	0.949848	FALSE	FALSE
XPO1	V3_09	0.4699	1.74238	FALSE	FALSE
ATM	V3_11	0.2268	1.37286	FALSE	FALSE
BIRC3	V3_11	0.6024	1.15943	FALSE	FALSE
BRAF	V3_11	0.1508	3.41025	FALSE	FALSE
DDX3X	V3_11	0.2361	4.41085	FALSE	FALSE
EGR2	V3_11	1	0	FALSE	FALSE
FBXW7	V3_11	0.2127	5.04728	FALSE	FALSE
KRAS	V3_11	1	0	FALSE	FALSE
MED12	V3_11	1	0	FALSE	FALSE
MYD88	V3_11	0.3831	2.3202	FALSE	FALSE
NFKBIE	V3_11	1	0	FALSE	FALSE
NOTCH1+3'UTR	V3_11	1	0.535142	FALSE	FALSE
NRAS	V3_11	1	0	FALSE	FALSE
POT1	V3_11	0.1613	3.2543	FALSE	FALSE
RPS15	V3_11	1	0	FALSE	FALSE
SAMHD1	V3_11	1	0	FALSE	FALSE
SETD2	V3_11	1	0	FALSE	FALSE
SF3B1	V3_11	0.4938	1.59797	FALSE	FALSE
TP53	V3_11	1	0.773168	FALSE	FALSE
XPO1	V3_11	0.534	1.41904	FALSE	FALSE
ATM	V3_15	0.03251	2.54333	FALSE	FALSE
BIRC3	V3_15	1	0	FALSE	FALSE
BRAF	V3_15	1	0	FALSE	FALSE
DDX3X	V3_15	1	0	FALSE	FALSE
EGR2	V3_15	1	0	FALSE	FALSE
FBXW7	V3_15	1	0	FALSE	FALSE
KRAS	V3_15	1	0	FALSE	FALSE
MED12	V3_15	0.2205	4.80115	FALSE	FALSE
MYD88	V3_15	0.3307	2.84759	FALSE	FALSE
NFKBIE	V3_15	1	0	FALSE	FALSE
NOTCH1+3'UTR	V3_15	0.3695	0	FALSE	FALSE
NRAS	V3_15	1	0	FALSE	FALSE
POT1	V3_15	0.4699	1.74238	FALSE	FALSE
RPS15	V3_15	1	0	FALSE	FALSE
SAMHD1	V3_15	0.1595	7.22517	FALSE	FALSE
SETD2	V3_15	0.2006	5.40804	FALSE	FALSE
SF3B1	V3_15	1	0.783949	FALSE	FALSE
TP53	V3_15	0.6085	0	FALSE	FALSE
XPO1	V3_15	1	0	FALSE	FALSE
ATM	V3_21	0.709	5.66235	FALSE	FALSE
BIRC3	V3_21	0.7095	0.491687	FALSE	FALSE
BRAF	V3_21	0.6574	1.37379	FALSE	FALSE
DDX3X	V3_21	1	0	FALSE	FALSE
EGR2	V3_21	1	0	FALSE	FALSE
FBXW7	V3_21	0.4099	2.15436	FALSE	FALSE
KRAS	V3_21	0.6662	1.31063	FALSE	FALSE
MED12	V3_21	1	0	FALSE	FALSE
MYD88	V3_21	0.6127	0	FALSE	FALSE
NFKBIE	V3_21	0.5485	1.35884	FALSE	FALSE
NOTCH1+3'UTR	V3_21	0.3997	1.45793	FALSE	FALSE
NRAS	V3_21	0.448	1.88129	FALSE	FALSE
POT1	V3_21	0.2041	2.14673	FALSE	FALSE
RPS15	V3_21	1	0	FALSE	FALSE
SAMHD1	V3_21	0.06644	6.2738	FALSE	FALSE
SETD2	V3_21	1	0	FALSE	FALSE
SF3B1	V3_21	0.003314	3.46342	FALSE	FALSE
TP53	V3_21	0.7448	1.12463	FALSE	FALSE
XPO1	V3_21	0.6662	1.31063	FALSE	FALSE
ATM	V3_21HHG4	1	0.473987	FALSE	FALSE
BIRC3	V3_21HHG4	1	0	FALSE	FALSE
BRAF	V3_21HHG4	1	0	FALSE	FALSE
DDX3X	V3_21HHG4	1	0	FALSE	FALSE
EGR2	V3_21HHG4	1	0	FALSE	FALSE
FBXW7	V3_21HHG4	1	0	FALSE	FALSE
KRAS	V3_21HHG4	1	0	FALSE	FALSE
MED12	V3_21HHG4	1	0	FALSE	FALSE
MYD88	V3_21HHG4	0.1809	6.44714	FALSE	FALSE
NFKBIE	V3_21HHG4	1	0	FALSE	FALSE
NOTCH1+3'UTR	V3_21HHG4	1	0	FALSE	FALSE
NRAS	V3_21HHG4	1	0	FALSE	FALSE
POT1	V3_21HHG4	1	0	FALSE	FALSE
RPS15	V3_21HHG4	1	0	FALSE	FALSE
SAMHD1	V3_21HHG4	1	0	FALSE	FALSE
SETD2	V3_21HHG4	1	0	FALSE	FALSE
SF3B1	V3_21HHG4	0.01306	12.994	FALSE	FALSE
TP53	V3_21HHG4	1	0	FALSE	FALSE
XPO1	V3_21HHG4	1	0	FALSE	FALSE
ATM	V3_23	0.2596	0	FALSE	FALSE
BIRC3	V3_23	0.4587	1.5153	FALSE	FALSE
BRAF	V3_23	0.6825	1.21151	FALSE	FALSE
DDX3X	V3_23	1	0	FALSE	FALSE
EGR2	V3_23	0.5575	1.32753	FALSE	FALSE
FBXW7	V3_23	1	0	FALSE	FALSE
KRAS	V3_23	0.2409	0	FALSE	FALSE
MED12	V3_23	0.523	1.47849	FALSE	FALSE
MYD88	V3_23	0.09486	3.26025	FALSE	FALSE
NFKBIE	V3_23	0.5896	1.20396	FALSE	FALSE
NOTCH1+3'UTR	V3_23	0.09983	0.199973	FALSE	FALSE
NRAS	V3_23	1	0	FALSE	FALSE
POT1	V3_23	0.2409	0	FALSE	FALSE
RPS15	V3_23	1	0	FALSE	FALSE
SAMHD1	V3_23	0.08095	5.53916	FALSE	FALSE
SETD2	V3_23	1	0	FALSE	FALSE
SF3B1	V3_23	0.259	0.484084	FALSE	FALSE
TP53	V3_23	0.7548	0.616696	FALSE	FALSE
XPO1	V3_23	0.6932	1.15576	FALSE	FALSE
ATM	V3_30	0.469	2.09875	FALSE	FALSE
BIRC3	V3_30	0.01536	8.26135	FALSE	FALSE
BRAF	V3_30	1	0	FALSE	FALSE
DDX3X	V3_30	1	0	FALSE	FALSE
EGR2	V3_30	1	0	FALSE	FALSE
FBXW7	V3_30	1	0	FALSE	FALSE
KRAS	V3_30	1	0	FALSE	FALSE
MED12	V3_30	1	0	FALSE	FALSE
MYD88	V3_30	1	0	FALSE	FALSE
NFKBIE	V3_30	1	0	FALSE	FALSE
NOTCH1+3'UTR	V3_30	1	0.850072	FALSE	FALSE
NRAS	V3_30	1	0	FALSE	FALSE
POT1	V3_30	1	0	FALSE	FALSE
RPS15	V3_30	1	0	FALSE	FALSE
SAMHD1	V3_30	1	0	FALSE	FALSE
SETD2	V3_30	0.1636	6.96744	FALSE	FALSE
SF3B1	V3_30	0.686	0.445279	FALSE	FALSE
TP53	V3_30	1	0	FALSE	FALSE
XPO1	V3_30	1	0	FALSE	FALSE
ATM	V3_30.3	1	1.77305	FALSE	FALSE
BIRC3	V3_30.3	0.498	1.60549	FALSE	FALSE
BRAF	V3_30.3	1	0	FALSE	FALSE
DDX3X	V3_30.3	0.1823	6.09202	FALSE	FALSE
EGR2	V3_30.3	1	0	FALSE	FALSE
FBXW7	V3_30.3	1	0	FALSE	FALSE
KRAS	V3_30.3	1	0	FALSE	FALSE
MED12	V3_30.3	0.0008118	27.2137	FALSE	FALSE
MYD88	V3_30.3	1	0	FALSE	FALSE
NFKBIE	V3_30.3	1	0	FALSE	FALSE
NOTCH1+3'UTR	V3_30.3	0.623	1.72656	FALSE	FALSE
NRAS	V3_30.3	1	0	FALSE	FALSE
POT1	V3_30.3	0.4348	1.96445	FALSE	FALSE
RPS15	V3_30.3	0.1446	8.13383	FALSE	FALSE
SAMHD1	V3_30.3	1	0	FALSE	FALSE
SETD2	V3_30.3	0.1823	6.09202	FALSE	FALSE
SF3B1	V3_30.3	0.6934	0.388419	FALSE	FALSE
TP53	V3_30.3	1	1.07127	FALSE	FALSE
XPO1	V3_30.3	0.4348	1.96445	FALSE	FALSE
ATM	V3_33	1	0	FALSE	FALSE
BIRC3	V3_33	1	0	FALSE	FALSE
BRAF	V3_33	0.01169	8.95609	FALSE	FALSE
DDX3X	V3_33	1	0	FALSE	FALSE
EGR2	V3_33	1	0	FALSE	FALSE
FBXW7	V3_33	1	0	FALSE	FALSE
KRAS	V3_33	1	0	FALSE	FALSE
MED12	V3_33	0.2006	5.40804	FALSE	FALSE
MYD88	V3_33	0.303	3.20946	FALSE	FALSE
NFKBIE	V3_33	0.2361	4.41085	FALSE	FALSE
NOTCH1+3'UTR	V3_33	1	0.741867	FALSE	FALSE
NRAS	V3_33	1	0	FALSE	FALSE
POT1	V3_33	0.01314	8.53206	FALSE	FALSE
RPS15	V3_33	0.1446	8.13383	FALSE	FALSE
SAMHD1	V3_33	1	0	FALSE	FALSE
SETD2	V3_33	1	0	FALSE	FALSE
SF3B1	V3_33	0.4549	1.59174	FALSE	FALSE
TP53	V3_33	1	1.07127	FALSE	FALSE
XPO1	V3_33	0.4348	1.96445	FALSE	FALSE
ATM	V3_49	0.3257	0	FALSE	FALSE
BIRC3	V3_49	1	0	FALSE	FALSE
BRAF	V3_49	1	0	FALSE	FALSE
DDX3X	V3_49	1	0	FALSE	FALSE
EGR2	V3_49	1	0	FALSE	FALSE
FBXW7	V3_49	0.09405	13.9071	FALSE	FALSE
KRAS	V3_49	1	0	FALSE	FALSE
MED12	V3_49	1	0	FALSE	FALSE
MYD88	V3_49	1	0	FALSE	FALSE
NFKBIE	V3_49	1	0	FALSE	FALSE
NOTCH1+3'UTR	V3_49	1	0	FALSE	FALSE
NRAS	V3_49	0.1053	12.1789	FALSE	FALSE
POT1	V3_49	1	0	FALSE	FALSE
RPS15	V3_49	1	0	FALSE	FALSE
SAMHD1	V3_49	1	0	FALSE	FALSE
SETD2	V3_49	1	0	FALSE	FALSE
SF3B1	V3_49	1	0.786153	FALSE	FALSE
TP53	V3_49	1	0	FALSE	FALSE
XPO1	V3_49	1	0	FALSE	FALSE
ATM	V3_53	1	3.11951	FALSE	FALSE
BIRC3	V3_53	1	0	FALSE	FALSE
BRAF	V3_53	1	0	FALSE	FALSE
DDX3X	V3_53	1	0	FALSE	FALSE
EGR2	V3_53	1	0	FALSE	FALSE
FBXW7	V3_53	1	0	FALSE	FALSE
KRAS	V3_53	1	0	FALSE	FALSE
MED12	V3_53	1	0	FALSE	FALSE
MYD88	V3_53	1	0	FALSE	FALSE
NFKBIE	V3_53	1	0	FALSE	FALSE
NOTCH1+3'UTR	V3_53	1	0	FALSE	FALSE
NRAS	V3_53	1	0	FALSE	FALSE
POT1	V3_53	1	0	FALSE	FALSE
RPS15	V3_53	1	0	FALSE	FALSE
SAMHD1	V3_53	1	0	FALSE	FALSE
SETD2	V3_53	0.1053	12.1789	FALSE	FALSE
SF3B1	V3_53	0.598	2.11921	FALSE	FALSE
TP53	V3_53	1	0	FALSE	FALSE
XPO1	V3_53	1	0	FALSE	FALSE
ATM	V3_74	1	0	FALSE	FALSE
BIRC3	V3_74	0.4576	1.83878	FALSE	FALSE
BRAF	V3_74	0.3847	2.35323	FALSE	FALSE
DDX3X	V3_74	1	0	FALSE	FALSE
EGR2	V3_74	1	0	FALSE	FALSE
FBXW7	V3_74	1	0	FALSE	FALSE
KRAS	V3_74	0.3974	2.24954	FALSE	FALSE
MED12	V3_74	1	0	FALSE	FALSE
MYD88	V3_74	0.03473	9.12977	FALSE	FALSE
NFKBIE	V3_74	1	0	FALSE	FALSE
NOTCH1+3'UTR	V3_74	0.6085	0	FALSE	FALSE
NRAS	V3_74	1	0	FALSE	FALSE
POT1	V3_74	1	0	FALSE	FALSE
RPS15	V3_74	0.006644	25.551	FALSE	FALSE
SAMHD1	V3_74	1	0	FALSE	FALSE
SETD2	V3_74	1	0	FALSE	FALSE
SF3B1	V3_74	0.686	0.445279	FALSE	FALSE
TP53	V3_74	1	0	FALSE	FALSE
XPO1	V3_74	1	0	FALSE	FALSE
ATM	V4_30.1_4_31	1	0	FALSE	FALSE
BIRC3	V4_30.1_4_31	1	0	FALSE	FALSE
BRAF	V4_30.1_4_31	1	0	FALSE	FALSE
DDX3X	V4_30.1_4_31	1	0	FALSE	FALSE
EGR2	V4_30.1_4_31	1	0	FALSE	FALSE
FBXW7	V4_30.1_4_31	1	0	FALSE	FALSE
KRAS	V4_30.1_4_31	1	0	FALSE	FALSE
MED12	V4_30.1_4_31	1	0	FALSE	FALSE
MYD88	V4_30.1_4_31	1	0	FALSE	FALSE
NFKBIE	V4_30.1_4_31	1	0	FALSE	FALSE
NOTCH1+3'UTR	V4_30.1_4_31	0.5411	1.4983	FALSE	FALSE
NRAS	V4_30.1_4_31	0.1053	12.1789	FALSE	FALSE
POT1	V4_30.1_4_31	1	0	FALSE	FALSE
RPS15	V4_30.1_4_31	1	0	FALSE	FALSE
SAMHD1	V4_30.1_4_31	1	0	FALSE	FALSE
SETD2	V4_30.1_4_31	1	0	FALSE	FALSE
SF3B1	V4_30.1_4_31	1	0.786153	FALSE	FALSE
TP53	V4_30.1_4_31	0.4262	2.16123	FALSE	FALSE
XPO1	V4_30.1_4_31	0.2705	3.95556	FALSE	FALSE
ATM	V4_34	1	0	FALSE	FALSE
BIRC3	V4_34	0.241	0	FALSE	FALSE
BRAF	V4_34	1	0.688639	FALSE	FALSE
DDX3X	V4_34	1	0	FALSE	FALSE
EGR2	V4_34	1	0	FALSE	FALSE
FBXW7	V4_34	1	0	FALSE	FALSE
KRAS	V4_34	0.384	0	FALSE	FALSE
MED12	V4_34	1	0	FALSE	FALSE
MYD88	V4_34	1	1.07809	FALSE	FALSE
NFKBIE	V4_34	1	0	FALSE	FALSE
NOTCH1+3'UTR	V4_34	0.227	0.247157	FALSE	FALSE
NRAS	V4_34	1	0	FALSE	FALSE
POT1	V4_34	1	0.658179	FALSE	FALSE
RPS15	V4_34	1	0	FALSE	FALSE
SAMHD1	V4_34	1	0	FALSE	FALSE
SETD2	V4_34	1	0	FALSE	FALSE
SF3B1	V4_34	0.2221	0.433748	FALSE	FALSE
TP53	V4_34	0.4937	0.357764	FALSE	FALSE
XPO1	V4_34	0.384	0	FALSE	FALSE
ATM	V4_39	0.5826	0.51804	FALSE	FALSE
BIRC3	V4_39	0.5702	1.27846	FALSE	FALSE
BRAF	V4_39	0.4884	1.6367	FALSE	FALSE
DDX3X	V4_39	1	0	FALSE	FALSE
EGR2	V4_39	0.2608	3.876	FALSE	FALSE
FBXW7	V4_39	0.01673	14.2689	FALSE	FALSE
KRAS	V4_39	1	0	FALSE	FALSE
MED12	V4_39	1	0	FALSE	FALSE
MYD88	V4_39	1	0	FALSE	FALSE
NFKBIE	V4_39	1	0	FALSE	FALSE
NOTCH1+3'UTR	V4_39	0.05804	3.56829	FALSE	FALSE
NRAS	V4_39	1	0	FALSE	FALSE
POT1	V4_39	1	0	FALSE	FALSE
RPS15	V4_39	1	0	FALSE	FALSE
SAMHD1	V4_39	1	0	FALSE	FALSE
SETD2	V4_39	1	0	FALSE	FALSE
SF3B1	V4_39	0.4727	0.308783	FALSE	FALSE
TP53	V4_39	0.3226	1.94184	FALSE	FALSE
XPO1	V4_39	1	0	FALSE	FALSE
ATM	V4_59	0.4249	1.23265	FALSE	FALSE
BIRC3	V4_59	0.4141	2.1496	FALSE	FALSE
BRAF	V4_59	1	0	FALSE	FALSE
DDX3X	V4_59	0.008472	21.9539	FALSE	FALSE
EGR2	V4_59	1	0	FALSE	FALSE
FBXW7	V4_59	1	0	FALSE	FALSE
KRAS	V4_59	0.06184	6.56077	FALSE	FALSE
MED12	V4_59	1	0	FALSE	FALSE
MYD88	V4_59	1	0	FALSE	FALSE
NFKBIE	V4_59	0.1886	5.89515	FALSE	FALSE
NOTCH1+3'UTR	V4_59	1	0.994267	FALSE	FALSE
NRAS	V4_59	1	0	FALSE	FALSE
POT1	V4_59	1	0	FALSE	FALSE
RPS15	V4_59	1	0	FALSE	FALSE
SAMHD1	V4_59	0.1141	10.8445	FALSE	FALSE
SETD2	V4_59	1	0	FALSE	FALSE
SF3B1	V4_59	1	0.521129	FALSE	FALSE
TP53	V4_59	0.1601	3.52443	FALSE	FALSE
XPO1	V4_59	1	0	FALSE	FALSE
ATM	V5_51	0.469	2.0728	FALSE	FALSE
BIRC3	V5_51	0.4576	1.83878	FALSE	FALSE
BRAF	V5_51	0.3847	2.35323	FALSE	FALSE
DDX3X	V5_51	1	0	FALSE	FALSE
EGR2	V5_51	0.1966	5.56084	FALSE	FALSE
FBXW7	V5_51	1	0	FALSE	FALSE
KRAS	V5_51	0.3974	2.24954	FALSE	FALSE
MED12	V5_51	1	0	FALSE	FALSE
MYD88	V5_51	1	0	FALSE	FALSE
NFKBIE	V5_51	0.2127	5.04728	FALSE	FALSE
NOTCH1+3'UTR	V5_51	1	0.850072	FALSE	FALSE
NRAS	V5_51	1	0	FALSE	FALSE
POT1	V5_51	1	0	FALSE	FALSE
RPS15	V5_51	1	0	FALSE	FALSE
SAMHD1	V5_51	1	0	FALSE	FALSE
SETD2	V5_51	1	0	FALSE	FALSE
SF3B1	V5_51	1	1.05142	FALSE	FALSE
TP53	V5_51	0.5902	1.22723	FALSE	FALSE
XPO1	V5_51	1	0	FALSE	FALSE
ATM	No CLL Subset	0.8108	1.77305	FALSE	FALSE
BIRC3	No CLL Subset	0.4356	1.84629	FALSE	FALSE
BRAF	No CLL Subset	0.2234	0.490198	FALSE	FALSE
DDX3X	No CLL Subset	0.3952	0.501131	FALSE	FALSE
EGR2	No CLL Subset	0.3529	0.504671	FALSE	FALSE
FBXW7	No CLL Subset	0.6339	0.632587	FALSE	FALSE
KRAS	No CLL Subset	0.5876	1.56539	FALSE	FALSE
MED12	No CLL Subset	0.2235	Inf	FALSE	FALSE
MYD88	No CLL Subset	0.4721	2.87392	FALSE	FALSE
NFKBIE	No CLL Subset	0.1238	0.370959	FALSE	FALSE
NOTCH1+3'UTR	No CLL Subset	0.02099	0.449997	FALSE	FALSE
NRAS	No CLL Subset	0.6058	Inf	FALSE	FALSE
POT1	No CLL Subset	0.1751	0.522956	FALSE	FALSE
RPS15	No CLL Subset	0.6339	0.632587	FALSE	FALSE
SAMHD1	No CLL Subset	1	1.5412	FALSE	FALSE
SETD2	No CLL Subset	0.6928	2.06851	FALSE	FALSE
SF3B1	No CLL Subset	0.3584	0.743496	FALSE	FALSE
TP53	No CLL Subset	1	1.14579	FALSE	FALSE
XPO1	No CLL Subset	1	1.08989	FALSE	FALSE
ATM	CLL Subset 1	1	0.930737	FALSE	FALSE
BIRC3	CLL Subset 1	0.4674	1.77357	FALSE	FALSE
BRAF	CLL Subset 1	1	0	FALSE	FALSE
DDX3X	CLL Subset 1	1	0	FALSE	FALSE
EGR2	CLL Subset 1	1	0	FALSE	FALSE
FBXW7	CLL Subset 1	1	0	FALSE	FALSE
KRAS	CLL Subset 1	0.01159	9.08709	FALSE	FALSE
MED12	CLL Subset 1	1	0	FALSE	FALSE
MYD88	CLL Subset 1	1	0	FALSE	FALSE
NFKBIE	CLL Subset 1	0.02269	11.9561	FALSE	FALSE
NOTCH1+3'UTR	CLL Subset 1	0.02143	5.52023	FALSE	FALSE
NRAS	CLL Subset 1	1	0	FALSE	FALSE
POT1	CLL Subset 1	1	0	FALSE	FALSE
RPS15	CLL Subset 1	1	0	FALSE	FALSE
SAMHD1	CLL Subset 1	1	0	FALSE	FALSE
SETD2	CLL Subset 1	0.2064	5.28953	FALSE	FALSE
SF3B1	CLL Subset 1	0.6934	0.384483	FALSE	FALSE
TP53	CLL Subset 1	0.6056	0	FALSE	FALSE
XPO1	CLL Subset 1	1	0	FALSE	FALSE
ATM	CLL Subset 2	0.7113	0	FALSE	FALSE
BIRC3	CLL Subset 2	0.7083	0.496724	FALSE	FALSE
BRAF	CLL Subset 2	0.6415	1.51237	FALSE	FALSE
DDX3X	CLL Subset 2	1	0	FALSE	FALSE
EGR2	CLL Subset 2	1	0	FALSE	FALSE
FBXW7	CLL Subset 2	0.4364	2.00104	FALSE	FALSE
KRAS	CLL Subset 2	0.3913	0	FALSE	FALSE
MED12	CLL Subset 2	1	0	FALSE	FALSE
MYD88	CLL Subset 2	1	1.07724	FALSE	FALSE
NFKBIE	CLL Subset 2	0.5608	1.32394	FALSE	FALSE
NOTCH1+3'UTR	CLL Subset 2	0.56	1.45431	FALSE	FALSE
NRAS	CLL Subset 2	1	0	FALSE	FALSE
POT1	CLL Subset 2	0.3987	1.96578	FALSE	FALSE
RPS15	CLL Subset 2	1	0	FALSE	FALSE
SAMHD1	CLL Subset 2	0.4364	2.00104	FALSE	FALSE
SETD2	CLL Subset 2	1	0	FALSE	FALSE
SF3B1	CLL Subset 2	0.0001003	4.85489	FALSE	TRUE
TP53	CLL Subset 2	1	1.01482	FALSE	FALSE
XPO1	CLL Subset 2	1	0.576647	FALSE	FALSE
ATM	CLL Subset 3	1	0.417751	FALSE	FALSE
BIRC3	CLL Subset 3	1	0	FALSE	FALSE
BRAF	CLL Subset 3	0.2279	4.91157	FALSE	FALSE
DDX3X	CLL Subset 3	1	0	FALSE	FALSE
EGR2	CLL Subset 3	1	0	FALSE	FALSE
FBXW7	CLL Subset 3	1	0	FALSE	FALSE
KRAS	CLL Subset 3	1	0	FALSE	FALSE
MED12	CLL Subset 3	1	0	FALSE	FALSE
MYD88	CLL Subset 3	1	0	FALSE	FALSE
NFKBIE	CLL Subset 3	1	0	FALSE	FALSE
NOTCH1+3'UTR	CLL Subset 3	1	0	FALSE	FALSE
NRAS	CLL Subset 3	1	0	FALSE	FALSE
POT1	CLL Subset 3	0.2724	3.93754	FALSE	FALSE
RPS15	CLL Subset 3	0.09427	14.1008	FALSE	FALSE
SAMHD1	CLL Subset 3	1	0	FALSE	FALSE
SETD2	CLL Subset 3	1	0	FALSE	FALSE
SF3B1	CLL Subset 3	1	0.779584	FALSE	FALSE
TP53	CLL Subset 3	1	0	FALSE	FALSE
XPO1	CLL Subset 3	1	0	FALSE	FALSE
ATM	CLL Subset 6	0.3353	0	FALSE	FALSE
BIRC3	CLL Subset 6	1	0	FALSE	FALSE
BRAF	CLL Subset 6	1	0	FALSE	FALSE
DDX3X	CLL Subset 6	0.005385	31.4957	FALSE	FALSE
EGR2	CLL Subset 6	1	0	FALSE	FALSE
FBXW7	CLL Subset 6	1	0	FALSE	FALSE
KRAS	CLL Subset 6	1	0	FALSE	FALSE
MED12	CLL Subset 6	1	0	FALSE	FALSE
MYD88	CLL Subset 6	1	0	FALSE	FALSE
NFKBIE	CLL Subset 6	1	0	FALSE	FALSE
NOTCH1+3'UTR	CLL Subset 6	0.01854	10.179	FALSE	FALSE
NRAS	CLL Subset 6	1	0	FALSE	FALSE
POT1	CLL Subset 6	1	0	FALSE	FALSE
RPS15	CLL Subset 6	1	0	FALSE	FALSE
SAMHD1	CLL Subset 6	1	0	FALSE	FALSE
SETD2	CLL Subset 6	1	0	FALSE	FALSE
SF3B1	CLL Subset 6	1	0.779584	FALSE	FALSE
TP53	CLL Subset 6	1	0	FALSE	FALSE
XPO1	CLL Subset 6	0.2615	4.14473	FALSE	FALSE
ATM	iCLL	0.07952	3.01324	FALSE	FALSE
BIRC3	iCLL	0.03319	0.26668	FALSE	FALSE
BRAF	iCLL	0.3699	0.622427	FALSE	FALSE
DDX3X	iCLL	0.4191	0.337253	FALSE	FALSE
EGR2	iCLL	0.7116	1.28942	FALSE	FALSE
FBXW7	iCLL	1	1.14235	FALSE	FALSE
KRAS	iCLL	0.4623	0.643069	FALSE	FALSE
MED12	iCLL	0.2669	0.279664	FALSE	FALSE
MYD88	iCLL	0.2227	2.10576	FALSE	FALSE
NFKBIE	iCLL	0.5454	0.559523	FALSE	FALSE
NOTCH1+3'UTR	iCLL	0.03832	0.471664	FALSE	FALSE
NRAS	iCLL	0.6551	0.423579	FALSE	FALSE
POT1	iCLL	0.1826	0.379396	FALSE	FALSE
RPS15	iCLL	0.1619	0	FALSE	FALSE
SAMHD1	iCLL	0.3621	2.59959	FALSE	FALSE
SETD2	iCLL	1	0.853084	FALSE	FALSE
SF3B1	iCLL	0.5874	1.15627	FALSE	FALSE
TP53	iCLL	0.8547	1.10056	FALSE	FALSE
XPO1	iCLL	0.02199	0.200552	FALSE	FALSE
ATM	mCLL	0.05436	2.14739	FALSE	FALSE
BIRC3	mCLL	0.08825	0	FALSE	FALSE
BRAF	mCLL	0.08973	0	FALSE	FALSE
DDX3X	mCLL	1	0	FALSE	FALSE
EGR2	mCLL	0.6018	0	FALSE	FALSE
FBXW7	mCLL	0.1214	4.77136	FALSE	FALSE
KRAS	mCLL	0.1429	0	FALSE	FALSE
MED12	mCLL	1	1.1573	FALSE	FALSE
MYD88	mCLL	0.1496	2.71693	FALSE	FALSE
NFKBIE	mCLL	1	0.62043	FALSE	FALSE
NOTCH1+3'UTR	mCLL	0.1639	0.386308	FALSE	FALSE
NRAS	mCLL	1	0	FALSE	FALSE
POT1	mCLL	1	0.988454	FALSE	FALSE
RPS15	mCLL	1	0	FALSE	FALSE
SAMHD1	mCLL	1	0	FALSE	FALSE
SETD2	mCLL	0.5581	1.39304	FALSE	FALSE
SF3B1	mCLL	0.1697	0.520443	FALSE	FALSE
TP53	mCLL	0.0129	0	FALSE	FALSE
XPO1	mCLL	0.1429	0	FALSE	FALSE
ATM	nCLL	0.6755	0	FALSE	FALSE
BIRC3	nCLL	0.001039	6.48829	FALSE	FALSE
BRAF	nCLL	0.04454	2.79121	FALSE	FALSE
DDX3X	nCLL	0.2143	5.01093	FALSE	FALSE
EGR2	nCLL	1	1.31462	FALSE	FALSE
FBXW7	nCLL	0.2112	0.241316	FALSE	FALSE
KRAS	nCLL	0.08688	2.68279	FALSE	FALSE
MED12	nCLL	0.4479	2.49316	FALSE	FALSE
MYD88	nCLL	0.03388	0.208729	FALSE	FALSE
NFKBIE	nCLL	0.3784	2.0091	FALSE	FALSE
NOTCH1+3'UTR	nCLL	0.002019	2.75114	FALSE	FALSE
NRAS	nCLL	0.371	3.9841	FALSE	FALSE
POT1	nCLL	0.1984	2.2399	FALSE	FALSE
RPS15	nCLL	0.06054	Inf	FALSE	FALSE
SAMHD1	nCLL	0.6824	0.650252	FALSE	FALSE
SETD2	nCLL	1	0.980452	FALSE	FALSE
SF3B1	nCLL	0.6934	1.12028	FALSE	FALSE
TP53	nCLL	0.215	1.6275	FALSE	FALSE
XPO1	nCLL	0.0009649	8.58131	FALSE	FALSE
ATM	ZAP70+	0.2448	0.817512	FALSE	FALSE
BIRC3	ZAP70+	0.2293	1.67173	FALSE	FALSE
BRAF	ZAP70+	0.2904	1.61574	FALSE	FALSE
DDX3X	ZAP70+	0.03639	7.27761	FALSE	FALSE
EGR2	ZAP70+	0.3359	2.05088	FALSE	FALSE
FBXW7	ZAP70+	0.4488	0.398751	FALSE	FALSE
KRAS	ZAP70+	0.007016	3.4357	FALSE	FALSE
MED12	ZAP70+	0.1386	2.76286	FALSE	FALSE
MYD88	ZAP70+	0.0004045	0.0627001	FALSE	TRUE
NFKBIE	ZAP70+	0.5989	1.36169	FALSE	FALSE
NOTCH1+3'UTR	ZAP70+	0.0003015	3.17229	FALSE	TRUE
NRAS	ZAP70+	0.5014	1.70055	FALSE	FALSE
POT1	ZAP70+	0.679	1.20807	FALSE	FALSE
RPS15	ZAP70+	0.1206	5.14415	FALSE	FALSE
SAMHD1	ZAP70+	0.7229	1.35387	FALSE	FALSE
SETD2	ZAP70+	0.5417	1.53107	FALSE	FALSE
SF3B1	ZAP70+	0.01214	1.8562	FALSE	FALSE
TP53	ZAP70+	1	1.01167	FALSE	FALSE
XPO1	ZAP70+	0.0137	3.43017	FALSE	FALSE
ATM	CD38+	0.2465	1.6153	FALSE	FALSE
BIRC3	CD38+	1	0.975342	FALSE	FALSE
BRAF	CD38+	0.6582	1.33245	FALSE	FALSE
DDX3X	CD38+	1	1.44368	FALSE	FALSE
EGR2	CD38+	0.146	3.24562	FALSE	FALSE
FBXW7	CD38+	0.4966	2.03527	FALSE	FALSE
KRAS	CD38+	0.009039	4.48918	FALSE	FALSE
MED12	CD38+	0.1806	0.374663	FALSE	FALSE
MYD88	CD38+	0.01053	0.271857	FALSE	FALSE
NFKBIE	CD38+	1	1.15349	FALSE	FALSE
NOTCH1+3'UTR	CD38+	<0.0001	8.99432	FALSE	FALSE
NRAS	CD38+	0.02981	Inf	FALSE	FALSE
POT1	CD38+	0.1271	2.27	FALSE	FALSE
RPS15	CD38+	0.7094	0.763149	FALSE	FALSE
SAMHD1	CD38+	0.1475	0.338279	FALSE	FALSE
SETD2	CD38+	0.7529	1.54722	FALSE	FALSE
SF3B1	CD38+	0.003384	2.20022	FALSE	FALSE
TP53	CD38+	0.2123	1.55019	FALSE	FALSE
XPO1	CD38+	0.04793	3.0176	FALSE	FALSE
ATM	β-2-M+	1	1.71124	FALSE	FALSE
BIRC3	β-2-M+	0.1877	1.70446	FALSE	FALSE
BRAF	β-2-M+	0.3875	1.57346	FALSE	FALSE
DDX3X	β-2-M+	0.3112	2.39929	FALSE	FALSE
EGR2	β-2-M+	0.3112	2.39929	FALSE	FALSE
FBXW7	β-2-M+	1	0.880754	FALSE	FALSE
KRAS	β-2-M+	0.8185	1.18773	FALSE	FALSE
MED12	β-2-M+	0.05125	7.25708	FALSE	FALSE
MYD88	β-2-M+	0.5837	1.3883	FALSE	FALSE
NFKBIE	β-2-M+	0.02691	5.52083	FALSE	FALSE
NOTCH1+3'UTR	β-2-M+	0.3632	1.32562	FALSE	FALSE
NRAS	β-2-M+	0.7074	1.58127	FALSE	FALSE
POT1	β-2-M+	0.4905	1.46825	FALSE	FALSE
RPS15	β-2-M+	0.5959	2.36479	FALSE	FALSE
SAMHD1	β-2-M+	0.2241	0.231461	FALSE	FALSE
SETD2	β-2-M+	1	0.880754	FALSE	FALSE
SF3B1	β-2-M+	0.09443	1.52512	FALSE	FALSE
TP53	β-2-M+	0.04604	1.98583	FALSE	FALSE
XPO1	β-2-M+	0.6788	1.1902	FALSE	FALSE
ATM	Prolymphocytes+	0.2399	0.91948	FALSE	FALSE
BIRC3	Prolymphocytes+	0.5667	1.38959	FALSE	FALSE
BRAF	Prolymphocytes+	0.553	0.552375	FALSE	FALSE
DDX3X	Prolymphocytes+	0.3691	0	FALSE	FALSE
EGR2	Prolymphocytes+	0.1251	3.08331	FALSE	FALSE
FBXW7	Prolymphocytes+	0.1251	3.08331	FALSE	FALSE
KRAS	Prolymphocytes+	0.01485	3.5171	FALSE	FALSE
MED12	Prolymphocytes+	0.6083	0	FALSE	FALSE
MYD88	Prolymphocytes+	0.4858	0.361791	FALSE	FALSE
NFKBIE	Prolymphocytes+	0.02643	3.97892	FALSE	FALSE
NOTCH1+3'UTR	Prolymphocytes+	0.0002487	3.69574	FALSE	TRUE
NRAS	Prolymphocytes+	0.1251	3.08331	FALSE	FALSE
POT1	Prolymphocytes+	0.5079	1.52747	FALSE	FALSE
RPS15	Prolymphocytes+	1	1.19568	FALSE	FALSE
SAMHD1	Prolymphocytes+	0.5998	0	FALSE	FALSE
SETD2	Prolymphocytes+	1	1.19568	FALSE	FALSE
SF3B1	Prolymphocytes+	1	1.02625	FALSE	FALSE
TP53	Prolymphocytes+	0.8188	1.14657	FALSE	FALSE
XPO1	Prolymphocytes+	0.1197	2.23413	FALSE	FALSE
ATM	Short Telomeres	0.001331	0.468143	FALSE	FALSE
BIRC3	Short Telomeres	0.3659	0.603214	FALSE	FALSE
BRAF	Short Telomeres	1	0.906777	FALSE	FALSE
DDX3X	Short Telomeres	0.3708	0.249333	FALSE	FALSE
EGR2	Short Telomeres	0.7489	1.27518	FALSE	FALSE
FBXW7	Short Telomeres	0.3338	2.06553	FALSE	FALSE
KRAS	Short Telomeres	0.1962	2.09636	FALSE	FALSE
MED12	Short Telomeres	1	0.755882	FALSE	FALSE
MYD88	Short Telomeres	0.01033	0.0957916	FALSE	FALSE
NFKBIE	Short Telomeres	0.01075	5.91153	FALSE	FALSE
NOTCH1+3'UTR	Short Telomeres	1	0.969448	FALSE	FALSE
NRAS	Short Telomeres	0.446	2.05075	FALSE	FALSE
POT1	Short Telomeres	0.2893	0.490651	FALSE	FALSE
RPS15	Short Telomeres	1	1.01365	FALSE	FALSE
SAMHD1	Short Telomeres	0.6225	0.334439	FALSE	FALSE
SETD2	Short Telomeres	0.2808	2.57969	FALSE	FALSE
SF3B1	Short Telomeres	0.1142	1.54668	FALSE	FALSE
TP53	Short Telomeres	0.02921	2.31867	FALSE	FALSE
XPO1	Short Telomeres	0.6366	0.722866	FALSE	FALSE
ATM	del(11q)	0.1216	4.17194	FALSE	FALSE
BIRC3	del(11q)	0.004212	3.12667	FALSE	FALSE
BRAF	del(11q)	0.7994	0.740407	FALSE	FALSE
DDX3X	del(11q)	0.4176	1.79536	FALSE	FALSE
EGR2	del(11q)	1	0.746305	FALSE	FALSE
FBXW7	del(11q)	0.6949	0.453802	FALSE	FALSE
KRAS	del(11q)	1	0.983226	FALSE	FALSE
MED12	del(11q)	0.4176	1.79536	FALSE	FALSE
MYD88	del(11q)	0.5459	0.506305	FALSE	FALSE
NFKBIE	del(11q)	0.3449	1.76219	FALSE	FALSE
NOTCH1+3'UTR	del(11q)	0.4032	0.70588	FALSE	FALSE
NRAS	del(11q)	0.6894	1.18457	FALSE	FALSE
POT1	del(11q)	1	0.983226	FALSE	FALSE
RPS15	del(11q)	1	0.685897	FALSE	FALSE
SAMHD1	del(11q)	0.3643	0	FALSE	FALSE
SETD2	del(11q)	0.7099	1.38972	FALSE	FALSE
SF3B1	del(11q)	0.68	1.12425	FALSE	FALSE
TP53	del(11q)	0.3493	0.62923	FALSE	FALSE
XPO1	del(11q)	0.2071	1.80983	FALSE	FALSE
ATM	+(12)	1	1.92951	FALSE	FALSE
BIRC3	+(12)	<0.0001	6.9156	FALSE	FALSE
BRAF	+(12)	0.2585	1.74128	FALSE	FALSE
DDX3X	+(12)	0.1819	2.45623	FALSE	FALSE
EGR2	+(12)	0.00704	5.12811	FALSE	FALSE
FBXW7	+(12)	0.1819	2.45623	FALSE	FALSE
KRAS	+(12)	0.009185	3.2431	FALSE	FALSE
MED12	+(12)	0.6527	1.41058	FALSE	FALSE
MYD88	+(12)	0.08935	0	FALSE	FALSE
NFKBIE	+(12)	0.7312	1.2084	FALSE	FALSE
NOTCH1+3'UTR	+(12)	0.000274	3.29358	FALSE	TRUE
NRAS	+(12)	0.1422	2.87157	FALSE	FALSE
POT1	+(12)	0.1539	0.213184	FALSE	FALSE
RPS15	+(12)	0.6014	0	FALSE	FALSE
SAMHD1	+(12)	1	0.797464	FALSE	FALSE
SETD2	+(12)	0.7009	1.12327	FALSE	FALSE
SF3B1	+(12)	0.0006992	0.260186	FALSE	FALSE
TP53	+(12)	0.8385	1.04716	FALSE	FALSE
XPO1	+(12)	0.5826	1.29293	FALSE	FALSE
ATM	del(17p)	0.7104	0.895988	FALSE	FALSE
BIRC3	del(17p)	0.2422	0	FALSE	FALSE
BRAF	del(17p)	0.1784	2.30228	FALSE	FALSE
DDX3X	del(17p)	1	0	FALSE	FALSE
EGR2	del(17p)	0.1657	3.16127	FALSE	FALSE
FBXW7	del(17p)	0.1061	4.36946	FALSE	FALSE
KRAS	del(17p)	0.6532	1.4085	FALSE	FALSE
MED12	del(17p)	1	0	FALSE	FALSE
MYD88	del(17p)	0.6142	0	FALSE	FALSE
NFKBIE	del(17p)	1	1.10639	FALSE	FALSE
NOTCH1+3'UTR	del(17p)	0.7765	1.09964	FALSE	FALSE
NRAS	del(17p)	1	0	FALSE	FALSE
POT1	del(17p)	0.3862	0	FALSE	FALSE
RPS15	del(17p)	0.05505	7.01467	FALSE	FALSE
SAMHD1	del(17p)	1	0	FALSE	FALSE
SETD2	del(17p)	1	0	FALSE	FALSE
SF3B1	del(17p)	0.3527	0.563369	FALSE	FALSE
TP53	del(17p)	<0.0001	111.193	FALSE	FALSE
XPO1	del(17p)	1	0.622077	FALSE	FALSE
ATM	del(13q) only	0.721	0.452013	FALSE	FALSE
BIRC3	del(13q) only	0.003631	0.234575	FALSE	FALSE
BRAF	del(13q) only	0.03346	0.305156	FALSE	FALSE
DDX3X	del(13q) only	0.1027	0.191934	FALSE	FALSE
EGR2	del(13q) only	0.1477	0.31358	FALSE	FALSE
FBXW7	del(13q) only	0.1027	0.191934	FALSE	FALSE
KRAS	del(13q) only	0.005934	0.216869	FALSE	FALSE
MED12	del(13q) only	1	0.753057	FALSE	FALSE
MYD88	del(13q) only	0.1305	2.28071	FALSE	FALSE
NFKBIE	del(13q) only	0.1272	0.367829	FALSE	FALSE
NOTCH1+3'UTR	del(13q) only	0.005736	0.428321	FALSE	FALSE
NRAS	del(13q) only	0.02972	0	FALSE	FALSE
POT1	del(13q) only	1	0.931631	FALSE	FALSE
RPS15	del(13q) only	0.4303	0.290768	FALSE	FALSE
SAMHD1	del(13q) only	0.02875	5.43916	FALSE	FALSE
SETD2	del(13q) only	1	0.88059	FALSE	FALSE
SF3B1	del(13q) only	0.5708	0.865811	FALSE	FALSE
TP53	del(13q) only	7.84e-05	0.207592	TRUE	TRUE
XPO1	del(13q) only	0.3058	0.602178	FALSE	FALSE
ATM	Binet Stage A	0.004348	1.13515	FALSE	FALSE
BIRC3	Binet Stage A	0.843	0.885169	FALSE	FALSE
BRAF	Binet Stage A	0.6659	0.769958	FALSE	FALSE
DDX3X	Binet Stage A	0.4635	0.342193	FALSE	FALSE
EGR2	Binet Stage A	0.7431	0.561261	FALSE	FALSE
FBXW7	Binet Stage A	0.7326	1.17541	FALSE	FALSE
KRAS	Binet Stage A	0.658	1.20311	FALSE	FALSE
MED12	Binet Stage A	0.4746	0.307173	FALSE	FALSE
MYD88	Binet Stage A	1	0.827655	FALSE	FALSE
NFKBIE	Binet Stage A	1	0.889094	FALSE	FALSE
NOTCH1+3'UTR	Binet Stage A	0.09611	0.552308	FALSE	FALSE
NRAS	Binet Stage A	0.4635	0.342193	FALSE	FALSE
POT1	Binet Stage A	0.3854	0.609138	FALSE	FALSE
RPS15	Binet Stage A	0.3682	2.37223	FALSE	FALSE
SAMHD1	Binet Stage A	0.4085	1.89373	FALSE	FALSE
SETD2	Binet Stage A	1	1.04229	FALSE	FALSE
SF3B1	Binet Stage A	0.02781	0.543696	FALSE	FALSE
TP53	Binet Stage A	0.6172	1.19527	FALSE	FALSE
XPO1	Binet Stage A	0.8239	0.805633	FALSE	FALSE
ATM	Binet Stage B&C	0.004348	0.925071	FALSE	FALSE
BIRC3	Binet Stage B&C	0.843	1.12973	FALSE	FALSE
BRAF	Binet Stage B&C	0.6659	1.29877	FALSE	FALSE
DDX3X	Binet Stage B&C	0.4635	2.92232	FALSE	FALSE
EGR2	Binet Stage B&C	0.7431	1.7817	FALSE	FALSE
FBXW7	Binet Stage B&C	0.7326	0.850766	FALSE	FALSE
KRAS	Binet Stage B&C	0.658	0.831178	FALSE	FALSE
MED12	Binet Stage B&C	0.4746	3.25549	FALSE	FALSE
MYD88	Binet Stage B&C	1	1.20823	FALSE	FALSE
NFKBIE	Binet Stage B&C	1	1.12474	FALSE	FALSE
NOTCH1+3'UTR	Binet Stage B&C	0.09611	1.81058	FALSE	FALSE
NRAS	Binet Stage B&C	0.4635	2.92232	FALSE	FALSE
POT1	Binet Stage B&C	0.3854	1.64166	FALSE	FALSE
RPS15	Binet Stage B&C	0.3682	0.421545	FALSE	FALSE
SAMHD1	Binet Stage B&C	0.4085	0.528059	FALSE	FALSE
SETD2	Binet Stage B&C	1	0.959427	FALSE	FALSE
SF3B1	Binet Stage B&C	0.02781	1.83926	FALSE	FALSE
TP53	Binet Stage B&C	0.6172	0.836631	FALSE	FALSE
XPO1	Binet Stage B&C	0.8239	1.24126	FALSE	FALSE
ATM	Age (<60 years)	0.7135	1.35584	FALSE	FALSE
BIRC3	Age (<60 years)	0.8514	0.869694	FALSE	FALSE
BRAF	Age (<60 years)	0.1036	0.438708	FALSE	FALSE
DDX3X	Age (<60 years)	0.7306	0.565571	FALSE	FALSE
EGR2	Age (<60 years)	0.5476	1.44021	FALSE	FALSE
FBXW7	Age (<60 years)	0.1856	0.223621	FALSE	FALSE
KRAS	Age (<60 years)	0.1452	0.458378	FALSE	FALSE
MED12	Age (<60 years)	0.7425	1.31203	FALSE	FALSE
MYD88	Age (<60 years)	0.003589	4.14962	FALSE	FALSE
NFKBIE	Age (<60 years)	0.7969	1.14692	FALSE	FALSE
NOTCH1+3'UTR	Age (<60 years)	0.2043	0.653132	FALSE	FALSE
NRAS	Age (<60 years)	0.03627	0	FALSE	FALSE
POT1	Age (<60 years)	0.3054	1.56516	FALSE	FALSE
RPS15	Age (<60 years)	0.107	0	FALSE	FALSE
SAMHD1	Age (<60 years)	0.7044	1.37627	FALSE	FALSE
SETD2	Age (<60 years)	1	0.756582	FALSE	FALSE
SF3B1	Age (<60 years)	0.734	0.908024	FALSE	FALSE
TP53	Age (<60 years)	0.0874	0.537836	FALSE	FALSE
XPO1	Age (<60 years)	0.2131	1.66203	FALSE	FALSE
ATM	Age (60-70 years)	0.6014	0.834947	FALSE	FALSE
BIRC3	Age (60-70 years)	0.7257	1.13299	FALSE	FALSE
BRAF	Age (60-70 years)	0.4402	1.40384	FALSE	FALSE
DDX3X	Age (60-70 years)	0.1976	2.39724	FALSE	FALSE
EGR2	Age (60-70 years)	0.3877	0.463989	FALSE	FALSE
FBXW7	Age (60-70 years)	0.118	2.81081	FALSE	FALSE
KRAS	Age (60-70 years)	0.1701	1.73974	FALSE	FALSE
MED12	Age (60-70 years)	0.05724	0.153271	FALSE	FALSE
MYD88	Age (60-70 years)	1	0.914141	FALSE	FALSE
NFKBIE	Age (60-70 years)	1	1.00049	FALSE	FALSE
NOTCH1+3'UTR	Age (60-70 years)	0.507	0.816014	FALSE	FALSE
NRAS	Age (60-70 years)	0.7473	0.669173	FALSE	FALSE
POT1	Age (60-70 years)	0.5679	0.774843	FALSE	FALSE
RPS15	Age (60-70 years)	0.1153	3.9967	FALSE	FALSE
SAMHD1	Age (60-70 years)	1	0.942513	FALSE	FALSE
SETD2	Age (60-70 years)	1	1.12595	FALSE	FALSE
SF3B1	Age (60-70 years)	0.9147	0.953233	FALSE	FALSE
TP53	Age (60-70 years)	0.007794	2.22301	FALSE	FALSE
XPO1	Age (60-70 years)	0.6975	0.818407	FALSE	FALSE
ATM	Age (>70 years)	1	1.21513	FALSE	FALSE
BIRC3	Age (>70 years)	1	0.994659	FALSE	FALSE
BRAF	Age (>70 years)	0.5402	1.33244	FALSE	FALSE
DDX3X	Age (>70 years)	0.7308	0.560177	FALSE	FALSE
EGR2	Age (>70 years)	0.5496	1.4263	FALSE	FALSE
FBXW7	Age (>70 years)	1	0.845285	FALSE	FALSE
KRAS	Age (>70 years)	1	1.01871	FALSE	FALSE
MED12	Age (>70 years)	0.1005	2.77724	FALSE	FALSE
MYD88	Age (>70 years)	0.001429	0	FALSE	FALSE
NFKBIE	Age (>70 years)	1	0.865636	FALSE	FALSE
NOTCH1+3'UTR	Age (>70 years)	0.03446	1.78695	FALSE	FALSE
NRAS	Age (>70 years)	0.01131	5.46075	FALSE	FALSE
POT1	Age (>70 years)	0.6884	0.812886	FALSE	FALSE
RPS15	Age (>70 years)	1	0.903494	FALSE	FALSE
SAMHD1	Age (>70 years)	1	0.750989	FALSE	FALSE
SETD2	Age (>70 years)	0.763	1.13393	FALSE	FALSE
SF3B1	Age (>70 years)	0.5712	1.15773	FALSE	FALSE
TP53	Age (>70 years)	0.2786	0.672611	FALSE	FALSE
XPO1	Age (>70 years)	0.536	0.706564	FALSE	FALSE
ATM	Gender (Male)	0.4504	0.953501	FALSE	FALSE
BIRC3	Gender (Male)	0.3338	1.63323	FALSE	FALSE
BRAF	Gender (Male)	0.4043	1.56549	FALSE	FALSE
DDX3X	Gender (Male)	0.2974	3.49679	FALSE	FALSE
EGR2	Gender (Male)	0.53	2.13444	FALSE	FALSE
FBXW7	Gender (Male)	0.7352	1.73696	FALSE	FALSE
KRAS	Gender (Male)	0.09131	2.48886	FALSE	FALSE
MED12	Gender (Male)	0.7352	1.73696	FALSE	FALSE
MYD88	Gender (Male)	1	1.07305	FALSE	FALSE
NFKBIE	Gender (Male)	0.4221	1.94864	FALSE	FALSE
NOTCH1+3'UTR	Gender (Male)	0.6637	1.1974	FALSE	FALSE
NRAS	Gender (Male)	1	0.890053	FALSE	FALSE
POT1	Gender (Male)	0.4043	1.56549	FALSE	FALSE
RPS15	Gender (Male)	0.1982	Inf	FALSE	FALSE
SAMHD1	Gender (Male)	0.4544	2.7047	FALSE	FALSE
SETD2	Gender (Male)	0.3266	0.526719	FALSE	FALSE
SF3B1	Gender (Male)	1	1.02559	FALSE	FALSE
TP53	Gender (Male)	0.5267	1.26536	FALSE	FALSE
XPO1	Gender (Male)	0.2839	1.89226	FALSE	FALSE
ATM	Death from Richters Syndrome	0.6228	0.470719	FALSE	FALSE
BIRC3	Death from Richters Syndrome	1	1.06645	FALSE	FALSE
BRAF	Death from Richters Syndrome	0.2592	2.31806	FALSE	FALSE
DDX3X	Death from Richters Syndrome	1	0	FALSE	FALSE
EGR2	Death from Richters Syndrome	0.08172	5.33124	FALSE	FALSE
FBXW7	Death from Richters Syndrome	1	0	FALSE	FALSE
KRAS	Death from Richters Syndrome	0.5949	1.19366	FALSE	FALSE
MED12	Death from Richters Syndrome	1	0	FALSE	FALSE
MYD88	Death from Richters Syndrome	0.2779	3.71917	FALSE	FALSE
NFKBIE	Death from Richters Syndrome	0.483	1.68212	FALSE	FALSE
NOTCH1+3'UTR	Death from Richters Syndrome	0.0589	3.10859	FALSE	FALSE
NRAS	Death from Richters Syndrome	1	0	FALSE	FALSE
POT1	Death from Richters Syndrome	0.1901	2.93766	FALSE	FALSE
RPS15	Death from Richters Syndrome	0.2069	5.5937	FALSE	FALSE
SAMHD1	Death from Richters Syndrome	1	0	FALSE	FALSE
SETD2	Death from Richters Syndrome	0.2069	5.5937	FALSE	FALSE
SF3B1	Death from Richters Syndrome	1	1.0513	FALSE	FALSE
TP53	Death from Richters Syndrome	1	0.98525	FALSE	FALSE
XPO1	Death from Richters Syndrome	1	0	FALSE	FALSE
